# Supplementary material for: Genome editing in plants using CRISPR type I-D nuclease
Source: Commun Biol. 2020 Nov 6;3:648. doi: 10.1038/s42003-020-01366-6 (PMC7648086; doi:10.1038/s42003-020-01366-6)
Supplement: Supplementary file 4 — Supplementary Data 1 [file 42003_2020_1366_MOESM4_ESM.xlsx]

## Sheet: Fig.1
Supplenentary Data 1. Source data for Figure 1.
Fig.1b	Supplementary Data Table 1. Read count of PAM sequence from screened pPAM library plasmids
		read count of NGTA PAM	read count of NGTC PAM	read count of NGTG PAM	read count of NGTT PAM	total read count sequenced
	exp 1	123	119	0	145	387
	exp 2	93	94	0	138	325
	exp 3	110	109	0	110	329
	Supplementary Data Table 2. % of PAM sequence from screened pPAM library plasmids
		% of NGTA PAM used*	% of NGTC PAM used*	% of NGTG PAM used*	% of NGTT PAM used
	exp 1	31.78	30.75	0	37.47
	exp 2	28.62	28.92	0	42.46
	exp 3	33.43	33.13	0	33.43
	(* % were caluclated from source data of Source Data Table 1)
	AVERAGE	31.2767	30.9333	0	37.7867
	S.E	1.1522	0.995125	0	2.13231
Fig. 1d	Supplementary Data Table 3. Raw data of nluc/fluc ratio in Figure 1d
			Cas3d+5d+6d+7d+10d		Cas3d+5d+6d+7d		Cas5d+6d+7d+10d
		Non-targeting crRNA	AAVS 70-107	AAVS 159-196	AAVS 70-107	AAVS 159-196	AAVS 70-107	AAVS 159-196
	exp 1	28.3982	84.7399	44.1477	16.6379	18.4077	21.1872	21.9477
	exp 2	12.3721	22.5144	15.7242	11.7573	9.60045	14.4961	15.5538
	exp 3	1.23469	2.97698	3.21355	1.17543	1.30205	1.18317	1.03404
	exp 4	19.9796	39.2541	41.1107	16.7946	15.9576	20.3191	20.3662
	Supplementary Data Table 4. Raw data of relative nluc/fulc ratio in Figure 1d*
			Cas3d+5d+6d+7d+10d		Cas3d+5d+6d+7d		Cas5d+6d+7d+10d
		Non-targeting crRNA	AAVS 70-107	AAVS 159-196	AAVS 70-107	AAVS 159-196	AAVS 70-107	AAVS 159-196
	exp 1	0.999935	2.9838	1.5545	0.585841	0.648159	0.74603	0.772805
	exp 2	1.00017	1.82008	1.27116	0.95047	0.776107	1.17188	1.25738
	exp 3	1.00381	2.42031	2.61264	0.955635	1.05858	0.961927	0.840685
	exp 4	0.0617964	0.148998	0.160838	0.0588304	0.0651675	0.0592177	0.0517539
	(* Relative nluc/fluc ratio was calculated based on the data of Source Data Table 3. The )
	AVERAGE	1.00098	2.29721	1.87397	0.833129	0.82038	0.974202	0.97255
	S.E	0.00094765	0.26217	0.295071	0.0865945	0.0860369	0.0880902	0.108245
Fig. 1e	Supplementary Data Table 5. Raw data of nluc/fluc ratio for Figure 1e
		Non-targeting crRNA	AAVS 70-107		AAVS 159-196
			35 bp	36 bp	35 bp	36 bp
	exp 1	360.503	1266.48	1113.75	813.917	1344.31
	exp 2	4.26949	18.1763	15.602	15.5991	15.5684
	exp 3	10.9814	16.1809	58.6558	19.1922	53.4132
	exp 4	23.3659	68.3367	47.1885	64.5452	56.1852
	Supplementary Data Table 6. Raw data of relative nluc/fulc ratio in Figure 1e*
		Non-targeting crRNA	AAVS 70-107		AAVS 159-196
			35 bp	36 bp	35 bp	36 bp
	exp 1	1	3.51309	3.08944	2.25772	3.72897
	exp 2	1	4.25726	3.6543	3.65362	3.64643
	exp 3	1.00012	1.47367	5.34206	1.74792	4.86459
	exp 4	1.00412	2.93669	2.02787	2.77375	2.41449
	(* Relative nluc/fluc ratio was calculated based on the data of Source Data Table 5. )
	AVERAGE	1.00106	3.04518	3.52842	2.60825	3.66362
	S.E	0.000883464	0.510484	0.599453	0.352068	0.433534
Fig. 1f	Supplementary Data Table 7. Raw data of nluc/fluc ratio for Figure 1f
		Non-target	24-59 (+)	33-68 (-)	82-117 (-)	177-212 (-)	232-267 (+)	294-329 (+)
	exp 1	23.5176	21.1932	96.4797	46.5631	100.725	108.823	60.7594
	exp 2	9.32845	8.63508	54.1836	14.2425	26.5509	38.1398	21.2216
	exp 3	7.24839	6.22627	41.2332	8.26899	16.2959	27.1809	14.377
	exp 4	11.692	8.28515	29.2753	16.5663	16.3403	20.6187	10.5166
	Supplementary Data Table 8. Raw data of relative nluc/fulc ratio in Figure 1f*
		Non-target	24-59 (+)	33-68 (-)	82-117 (-)	177-212 (-)	232-267 (+)	294-329 (+)
	exp 1	0.999898	0.901073	4.10203	1.97972	4.28254	4.62685	2.58331
	exp 2	0.999834	0.925517	5.80746	1.52653	2.84576	4.08786	2.27456
	exp 3	0.999778	0.858796	5.68734	1.14055	2.24771	3.74909	1.98304
	exp 4	1.00017	0.708739	2.50431	1.41713	1.3978	1.76379	0.899625
	(* Relative nluc/fluc ratio was calculated based on the data of Source Data Table 7. )
	AVERAGE	0.999919	0.848531	4.52528	1.51598	2.69345	3.5569	1.93513
	S.E	3.42019e-05	0.0252422	0.390036	0.0870443	0.275827	0.355127	0.196145

## Sheet: Supplementary Fig.1 
Supplenentary Data 1. Source data for Supplementary Figure 1.
Supplementary Fig. 1b	Supplementary Data Table 8. Raw data of nluc/fluc ratio for Supplementary Figure 1b
		Non-target crRNA	GTC_91-125 (-)	Non-target crRNA	GTT_2196-2230 (-)	Non-target crRNA	GTA-1980-2014 (-)	Non-target crRNA	GTA-3860-3894 (-)
	exp 1	10.2013	45.5237	7.81526	39.4627	7.30023	13.1224	9.4015	11.2715
	exp 2	8.55006	23.6292	7.28494	26.4392	5.84854	7.57036	7.28059	7.18281
	exp 3	13.6414	55.6569	12.1972	51.8515	6.03024	6.29326	7.89716	9.54556
	Supplementary Data Table 9. Raw data of relative nluc/fulc ratio in Supplementary Figure 1b*
		Non-target crRNA	GTC_91-125 (-)	Non-target crRNA	GTT_2196-2230 (-)	Non-target crRNA	GTA-1980-2014 (-)	Non-target crRNA	GTA-3860-3894 (-)
	exp 1	1.00012	4.4631	0.999394	5.04638	1	1.79636	1	1.20097
	exp 2	1.00001	2.76365	1.00068	3.63176	1	1.34209	1	1.00001
	exp 3	1.0001	4.08042	0.999768	4.25013	1	1.0727	1	1.26442
	(* Relative nluc/fluc ratio was calculated based on the data of Source Data Table 8. )
	AVERAGE	1.00012	3.76906	1.00012	4.30942	1.00012	1.40372	1.00012	1.15513
	S.E	1.00001	0.515347	1.00001	0.409962	1.00001	0.182902	1.00001	0.0690492
