# Supplementary material for: Genome editing in plants using CRISPR type I-D nuclease
Source: Commun Biol. 2020 Nov 6;3:648. doi: 10.1038/s42003-020-01366-6 (PMC7648086; doi:10.1038/s42003-020-01366-6)
Supplement: Supplementary file 5 — Supplementary Data 2 [file 42003_2020_1366_MOESM5_ESM.xlsx]

## Sheet: exp1-3
Supplementary Data 2. Source sequence data for Supplementary Data 1 of Fig. 1b.
Source sequence data for Supplementary Data Table 1_exp1.
ID	sequence of PCR amplified region	PAM
#1	TAATACGACTCACTATAGGGGAATTGTGAGCGGATAACAATTCCCCATCTAGGTCCTGACAGCTAGCTCAGTCCTAGGTATAATGCTAGCTTAACTTTAAGAAGGAGATATACATATGACCATGATTACGGATTCACTGGCCGTCGTTTTACAACGTCGTGACTGGGA	GGTC
#2	TAATACGACTCACTATAGGGGAATTGTGAGCGGATAACAATTCCCCATCTAAGTTCTGACAGCTAGCTCAGTCCTAGGTATAATGCTAGCTTAACTTTAAGAAGGAGATATACATATGACCATGATTACGGATTCACTGGCCGTCGTTTTACAACGTCGTGACTGGGA	AGTT
#3	TAATACGACTCACTATAGGGGAATTGTGAGCGGATAACAATTCCCCATCTAAGTACTGACAGCTAGCTCAGTCCTAGGTATAATGCTAGCTTAACTTTAAGAAGGAGATATACATATGACCATGATTACGGATTCACTGGCCGTCGTTTTACAACGTCGTGACTGGGA	AGTA
#4	TAATACGACTCACTATAGGGGAATTGTGAGCGGATAACAATTCCCCATCTATGTTCTGACAGCTAGCTCAGTCCTAGGTATAATGCTAGCTTAACTTTAAGAAGGAGATATACATATGACCATGATTACGGATTCACTGGCCGTCGTTTTACAACGTCGTGACTGGGA	TGTT
#5	TAATACGACTCACTATAGGGGAATTGTGAGCGGATAACAATTCCCCATCTAGGTTCTGACAGCTAGCTCAGTCCTAGGTATAATGCTAGCTTAACTTTAAGAAGGAGATATACATATGACCATGATTACGGATTCACTGGCCGTCGTTTTACAACGTCGTGACTGGGA	GGTT
#6	TAATACGACTCACTATAGGGGAATTGTGAGCGGATAACAATTCCCCATCTAAGTACTGACAGCTAGCTCAGTCCTAGGTATAATGCTAGCTTAACTTTAAGAAGGAGATATACATATGACCATGATTACGGATTCACTGGCCGTCGTTTTACAACGTCGTGACTGGGA	AGTA
#7	TAATACGACTCACTATAGGGGAATTGTGAGCGGATAACAATTCCCCATCTACGTACTGACAGCTAGCTCAGTCCTAGGTATAATGCTAGCTTAACTTTAAGAAGGAGATATACATATGACCATGATTACGGATTCACTGGCCGTCGTTTTACAACGTCGTGACTGGGA	CGTA
#8	TAATACGACTCACTATAGGGGAATTGTGAGCGGATAACAATTCCCCATCTAAGTACTGACAGCTAGCTCAGTCCTAGGTATAATGCTAGCTTAACTTTAAGAAGGAGATATACATATGACCATGATTACGGATTCACTGGCCGTCGTTTTACAACGTCGTGACTGGGA	AGTA
#9	TAATACGACTCACTATAGGGGAATTGTGAGCGGATAACAATTCCCCATCTATGTACTGACAGCTAGCTCAGTCCTAGGTATAATGCTAGCTTAACTTTAAGAAGGAGATATACATATGACCATGATTACGGATTCACTGGCCGTCGTTTTACAACGTCGTGACTGGGA	TGTA
#10	TAATACGACTCACTATAGGGGAATTGTGAGCGGATAACAATTCCCCATCTACGTTCTGACAGCTAGCTCAGTCCTAGGTATAATGCTAGCTTAACTTTAAGAAGGAGATATACATATGACCATGATTACGGATTCACTGGCCGTCGTTTTACAACGTCGTGACTGGGA	CGTT
#11	TAATACGACTCACTATAGGGGAATTGTGAGCGGATAACAATTCCCCATCTATGTACTGACAGCTAGCTCAGTCCTAGGTATAATGCTAGCTTAACTTTAAGAAGGAGATATACATATGACCATGATTACGGATTCACTGGCCGTCGTTTTACAACGTCGTGACTGGGA	TGTA
#12	TAATACGACTCACTATAGGGGAATTGTGAGCGGATAACAATTCCCCATCTACGTACTGACAGCTAGCTCAGTCCTAGGTATAATGCTAGCTTAACTTTAAGAAGGAGATATACATATGACCATGATTACGGATTCACTGGCCGTCGTTTTACAACGTCGTGACTGGGA	CGTA
#13	TAATACGACTCACTATAGGGGAATTGTGAGCGGATAACAATTCCCCATCTAAGTTCTGACAGCTAGCTCAGTCCTAGGTATAATGCTAGCTTAACTTTAAGAAGGAGATATACATATGACCATGATTACGGATTCACTGGCCGTCGTTTTACAACGTCGTGACTGGGA	AGTT
#14	TAATACGACTCACTATAGGGGAATTGTGAGCGGATAACAATTCCCCATCTATGTACTGACAGCTAGCTCAGTCCTAGGTATAATGCTAGCTTAACTTTAAGAAGGAGATATACATATGACCATGATTACGGATTCACTGGCCGTCGTTTTACAACGTCGTGACTGGGA	TGTA
#15	TAATACGACTCACTATAGGGGAATTGTGAGCGGATAACAATTCCCCATCTACGTACTGACAGCTAGCTCAGTCCTAGGTATAATGCTAGCTTAACTTTAAGAAGGAGATATACATATGACCATGATTACGGATTCACTGGCCGTCGTTTTACAACGTCGTGACTGGGA	CGTA
#16	TAATACGACTCACTATAGGGGAATTGTGAGCGGATAACAATTCCCCATCTACGTACTGACAGCTAGCTCAGTCCTAGGTATAATGCTAGCTTAACTTTAAGAAGGAGATATACATATGACCATGATTACGGATTCACTGGCCGTCGTTTTACAACGTCGTGACTGGGA	CGTA
#17	TAATACGACTCACTATAGGGGAATTGTGAGCGGATAACAATTCCCCATCTATGTACTGACAGCTAGCTCAGTCCTAGGTATAATGCTAGCTTAACTTTAAGAAGGAGATATACATATGACCATGATTACGGATTCACTGGCCGTCGTTTTACAACGTCGTGACTGGGA	TGTA
#18	TAATACGACTCACTATAGGGGAATTGTGAGCGGATAACAATTCCCCATCTACGTTCTGACAGCTAGCTCAGTCCTAGGTATAATGCTAGCTTAACTTTAAGAAGGAGATATACATATGACCATGATTACGGATTCACTGGCCGTCGTTTTACAACGTCGTGACTGGGA	CGTT
#19	TAATACGACTCACTATAGGGGAATTGTGAGCGGATAACAATTCCCCATCTAAGTACTGACAGCTAGCTCAGTCCTAGGTATAATGCTAGCTTAACTTTAAGAAGGAGATATACATATGACCATGATTACGGATTCACTGGCCGTCGTTTTACAACGTCGTGACTGGGA	AGTA
#20	TAATACGACTCACTATAGGGGAATTGTGAGCGGATAACAATTCCCCATCTAGGTACTGACAGCTAGCTCAGTCCTAGGTATAATGCTAGCTTAACTTTAAGAAGGAGATATACATATGACCATGATTACGGATTCACTGGCCGTCGTTTTACAACGTCGTGACTGGGA	GGTA
#21	TAATACGACTCACTATAGGGGAATTGTGAGCGGATAACAATTCCCCATCTAAGTCCTGACAGCTAGCTCAGTCCTAGGTATAATGCTAGCTTAACTTTAAGAAGGAGATATACATATGACCATGATTACGGATTCACTGGCCGTCGTTTTACAACGTCGTGACTGGGA	AGTC
#22	TAATACGACTCACTATAGGGGAATTGTGAGCGGATAACAATTCCCCATCTATGTACTGACAGCTAGCTCAGTCCTAGGTATAATGCTAGCTTAACTTTAAGAAGGAGATATACATATGACCATGATTACGGATTCACTGGCCGTCGTTTTACAACGTCGTGACTGGGA	TGTA
#23	TAATACGACTCACTATAGGGGAATTGTGAGCGGATAACAATTCCCCATCTACGTTCTGACAGCTAGCTCAGTCCTAGGTATAATGCTAGCTTAACTTTAAGAAGGAGATATACATATGACCATGATTACGGATTCACTGGCCGTCGTTTTACAACGTCGTGACTGGGA	CGTT
#24	TAATACGACTCACTATAGGGGAATTGTGAGCGGATAACAATTCCCCATCTAGGTACTGACAGCTAGCTCAGTCCTAGGTATAATGCTAGCTTAACTTTAAGAAGGAGATATACATATGACCATGATTACGGATTCACTGGCCGTCGTTTTACAACGTCGTGACTGGGA	GGTA
#25	TAATACGACTCACTATAGGGGAATTGTGAGCGGATAACAATTCCCCATCTAGGTACTGACAGCTAGCTCAGTCCTAGGTATAATGCTAGCTTAACTTTAAGAAGGAGATATACATATGACCATGATTACGGATTCACTGGCCGTCGTTTTACAACGTCGTGACTGGGA	GGTA
#26	TAATACGACTCACTATAGGGGAATTGTGAGCGGATAACAATTCCCCATCTATGTTCTGACAGCTAGCTCAGTCCTAGGTATAATGCTAGCTTAACTTTAAGAAGGAGATATACATATGACCATGATTACGGATTCACTGGCCGTCGTTTTACAACGTCGTGACTGGGA	TGTT
#27	TAATACGACTCACTATAGGGGAATTGTGAGCGGATAACAATTCCCCATCTACGTACTGACAGCTAGCTCAGTCCTAGGTATAATGCTAGCTTAACTTTAAGAAGGAGATATACATATGACCATGATTACGGATTCACTGGCCGTCGTTTTACAACGTCGTGACTGGGA	CGTA
#28	TAATACGACTCACTATAGGGGAATTGTGAGCGGATAACAATTCCCCATCTATGTACTGACAGCTAGCTCAGTCCTAGGTATAATGCTAGCTTAACTTTAAGAAGGAGATATACATATGACCATGATTACGGATTCACTGGCCGTCGTTTTACAACGTCGTGACTGGGA	TGTA
#29	TAATACGACTCACTATAGGGGAATTGTGAGCGGATAACAATTCCCCATCTAGGTCCTGACAGCTAGCTCAGTCCTAGGTATAATGCTAGCTTAACTTTAAGAAGGAGATATACATATGACCATGATTACGGATTCACTGGCCGTCGTTTTACAACGTCGTGACTGGGA	GGTC
#30	TAATACGACTCACTATAGGGGAATTGTGAGCGGATAACAATTCCCCATCTAAGTTCTGACAGCTAGCTCAGTCCTAGGTATAATGCTAGCTTAACTTTAAGAAGGAGATATACATATGACCATGATTACGGATTCACTGGCCGTCGTTTTACAACGTCGTGACTGGGA	AGTT
#31	TAATACGACTCACTATAGGGGAATTGTGAGCGGATAACAATTCCCCATCTATGTTCTGACAGCTAGCTCAGTCCTAGGTATAATGCTAGCTTAACTTTAAGAAGGAGATATACATATGACCATGATTACGGATTCACTGGCCGTCGTTTTACAACGTCGTGACTGGGA	TGTT
#32	TAATACGACTCACTATAGGGGAATTGTGAGCGGATAACAATTCCCCATCTAAGTACTGACAGCTAGCTCAGTCCTAGGTATAATGCTAGCTTAACTTTAAGAAGGAGATATACATATGACCATGATTACGGATTCACTGGCCGTCGTTTTACAACGTCGTGACTGGGA	AGTA
#33	TAATACGACTCACTATAGGGGAATTGTGAGCGGATAACAATTCCCCATCTATGTACTGACAGCTAGCTCAGTCCTAGGTATAATGCTAGCTTAACTTTAAGAAGGAGATATACATATGACCATGATTACGGATTCACTGGCCGTCGTTTTACAACGTCGTGACTGGGA	TGTA
#34	TAATACGACTCACTATAGGGGAATTGTGAGCGGATAACAATTCCCCATCTAAGTTCTGACAGCTAGCTCAGTCCTAGGTATAATGCTAGCTTAACTTTAAGAAGGAGATATACATATGACCATGATTACGGATTCACTGGCCGTCGTTTTACAACGTCGTGACTGGGA	AGTT
#35	TAATACGACTCACTATAGGGGAATTGTGAGCGGATAACAATTCCCCATCTAAGTCCTGACAGCTAGCTCAGTCCTAGGTATAATGCTAGCTTAACTTTAAGAAGGAGATATACATATGACCATGATTACGGATTCACTGGCCGTCGTTTTACAACGTCGTGACTGGGA	AGTC
#36	TAATACGACTCACTATAGGGGAATTGTGAGCGGATAACAATTCCCCATCTACGTACTGACAGCTAGCTCAGTCCTAGGTATAATGCTAGCTTAACTTTAAGAAGGAGATATACATATGACCATGATTACGGATTCACTGGCCGTCGTTTTACAACGTCGTGACTGGGA	CGTA
#37	TAATACGACTCACTATAGGGGAATTGTGAGCGGATAACAATTCCCCATCTACGTACTGACAGCTAGCTCAGTCCTAGGTATAATGCTAGCTTAACTTTAAGAAGGAGATATACATATGACCATGATTACGGATTCACTGGCCGTCGTTTTACAACGTCGTGACTGGGA	CGTA
#38	TAATACGACTCACTATAGGGGAATTGTGAGCGGATAACAATTCCCCATCTACGTACTGACAGCTAGCTCAGTCCTAGGTATAATGCTAGCTTAACTTTAAGAAGGAGATATACATATGACCATGATTACGGATTCACTGGCCGTCGTTTTACAACGTCGTGACTGGGA	CGTA
#39	TAATACGACTCACTATAGGGGAATTGTGAGCGGATAACAATTCCCCATCTAAGTTCTGACAGCTAGCTCAGTCCTAGGTATAATGCTAGCTTAACTTTAAGAAGGAGATATACATATGACCATGATTACGGATTCACTGGCCGTCGTTTTACAACGTCGTGACTGGGA	AGTT
#40	TAATACGACTCACTATAGGGGAATTGTGAGCGGATAACAATTCCCCATCTAGGTACTGACAGCTAGCTCAGTCCTAGGTATAATGCTAGCTTAACTTTAAGAAGGAGATATACATATGACCATGATTACGGATTCACTGGCCGTCGTTTTACAACGTCGTGACTGGGA	GGTA
#41	TAATACGACTCACTATAGGGGAATTGTGAGCGGATAACAATTCCCCATCTATGTACTGACAGCTAGCTCAGTCCTAGGTATAATGCTAGCTTAACTTTAAGAAGGAGATATACATATGACCATGATTACGGATTCACTGGCCGTCGTTTTACAACGTCGTGACTGGGA	TGTA
#42	TAATACGACTCACTATAGGGGAATTGTGAGCGGATAACAATTCCCCATCTACGTTCTGACAGCTAGCTCAGTCCTAGGTATAATGCTAGCTTAACTTTAAGAAGGAGATATACATATGACCATGATTACGGATTCACTGGCCGTCGTTTTACAACGTCGTGACTGGGA	CGTT
#43	TAATACGACTCACTATAGGGGAATTGTGAGCGGATAACAATTCCCCATCTAGGTCCTGACAGCTAGCTCAGTCCTAGGTATAATGCTAGCTTAACTTTAAGAAGGAGATATACATATGACCATGATTACGGATTCACTGGCCGTCGTTTTACAACGTCGTGACTGGGA	GGTC
#44	TAATACGACTCACTATAGGGGAATTGTGAGCGGATAACAATTCCCCATCTAGGTTCTGACAGCTAGCTCAGTCCTAGGTATAATGCTAGCTTAACTTTAAGAAGGAGATATACATATGACCATGATTACGGATTCACTGGCCGTCGTTTTACAACGTCGTGACTGGGA	GGTT
#45	TAATACGACTCACTATAGGGGAATTGTGAGCGGATAACAATTCCCCATCTACGTTCTGACAGCTAGCTCAGTCCTAGGTATAATGCTAGCTTAACTTTAAGAAGGAGATATACATATGACCATGATTACGGATTCACTGGCCGTCGTTTTACAACGTCGTGACTGGGA	CGTT
#46	TAATACGACTCACTATAGGGGAATTGTGAGCGGATAACAATTCCCCATCTAAGTTCTGACAGCTAGCTCAGTCCTAGGTATAATGCTAGCTTAACTTTAAGAAGGAGATATACATATGACCATGATTACGGATTCACTGGCCGTCGTTTTACAACGTCGTGACTGGGA	AGTT
#47	TAATACGACTCACTATAGGGGAATTGTGAGCGGATAACAATTCCCCATCTAAGTACTGACAGCTAGCTCAGTCCTAGGTATAATGCTAGCTTAACTTTAAGAAGGAGATATACATATGACCATGATTACGGATTCACTGGCCGTCGTTTTACAACGTCGTGACTGGGA	AGTA
#48	TAATACGACTCACTATAGGGGAATTGTGAGCGGATAACAATTCCCCATCTATGTCCTGACAGCTAGCTCAGTCCTAGGTATAATGCTAGCTTAACTTTAAGAAGGAGATATACATATGACCATGATTACGGATTCACTGGCCGTCGTTTTACAACGTCGTGACTGGGA	TGTC
#49	TAATACGACTCACTATAGGGGAATTGTGAGCGGATAACAATTCCCCATCTACGTACTGACAGCTAGCTCAGTCCTAGGTATAATGCTAGCTTAACTTTAAGAAGGAGATATACATATGACCATGATTACGGATTCACTGGCCGTCGTTTTACAACGTCGTGACTGGGA	CGTA
#50	TAATACGACTCACTATAGGGGAATTGTGAGCGGATAACAATTCCCCATCTAGGTACTGACAGCTAGCTCAGTCCTAGGTATAATGCTAGCTTAACTTTAAGAAGGAGATATACATATGACCATGATTACGGATTCACTGGCCGTCGTTTTACAACGTCGTGACTGGGA	GGTA
#51	TAATACGACTCACTATAGGGGAATTGTGAGCGGATAACAATTCCCCATCTACGTACTGACAGCTAGCTCAGTCCTAGGTATAATGCTAGCTTAACTTTAAGAAGGAGATATACATATGACCATGATTACGGATTCACTGGCCGTCGTTTTACAACGTCGTGACTGGGA	CGTA
#52	TAATACGACTCACTATAGGGGAATTGTGAGCGGATAACAATTCCCCATCTATGTACTGACAGCTAGCTCAGTCCTAGGTATAATGCTAGCTTAACTTTAAGAAGGAGATATACATATGACCATGATTACGGATTCACTGGCCGTCGTTTTACAACGTCGTGACTGGGA	TGTA
#53	TAATACGACTCACTATAGGGGAATTGTGAGCGGATAACAATTCCCCATCTAGGTACTGACAGCTAGCTCAGTCCTAGGTATAATGCTAGCTTAACTTTAAGAAGGAGATATACATATGACCATGATTACGGATTCACTGGCCGTCGTTTTACAACGTCGTGACTGGGA	GGTA
#54	TAATACGACTCACTATAGGGGAATTGTGAGCGGATAACAATTCCCCATCTACGTACTGACAGCTAGCTCAGTCCTAGGTATAATGCTAGCTTAACTTTAAGAAGGAGATATACATATGACCATGATTACGGATTCACTGGCCGTCGTTTTACAACGTCGTGACTGGGA	CGTA
#55	TAATACGACTCACTATAGGGGAATTGTGAGCGGATAACAATTCCCCATCTATGTACTGACAGCTAGCTCAGTCCTAGGTATAATGCTAGCTTAACTTTAAGAAGGAGATATACATATGACCATGATTACGGATTCACTGGCCGTCGTTTTACAACGTCGTGACTGGGA	TGTA
#56	TAATACGACTCACTATAGGGGAATTGTGAGCGGATAACAATTCCCCATCTAGGTCCTGACAGCTAGCTCAGTCCTAGGTATAATGCTAGCTTAACTTTAAGAAGGAGATATACATATGACCATGATTACGGATTCACTGGCCGTCGTTTTACAACGTCGTGACTGGGA	GGTC
#57	TAATACGACTCACTATAGGGGAATTGTGAGCGGATAACAATTCCCCATCTACGTTCTGACAGCTAGCTCAGTCCTAGGTATAATGCTAGCTTAACTTTAAGAAGGAGATATACATATGACCATGATTACGGATTCACTGGCCGTCGTTTTACAACGTCGTGACTGGGA	CGTT
#58	TAATACGACTCACTATAGGGGAATTGTGAGCGGATAACAATTCCCCATCTAAGTTCTGACAGCTAGCTCAGTCCTAGGTATAATGCTAGCTTAACTTTAAGAAGGAGATATACATATGACCATGATTACGGATTCACTGGCCGTCGTTTTACAACGTCGTGACTGGGA	AGTT
#59	TAATACGACTCACTATAGGGGAATTGTGAGCGGATAACAATTCCCCATCTATGTTCTGACAGCTAGCTCAGTCCTAGGTATAATGCTAGCTTAACTTTAAGAAGGAGATATACATATGACCATGATTACGGATTCACTGGCCGTCGTTTTACAACGTCGTGACTGGGA	TGTT
#60	TAATACGACTCACTATAGGGGAATTGTGAGCGGATAACAATTCCCCATCTATGTACTGACAGCTAGCTCAGTCCTAGGTATAATGCTAGCTTAACTTTAAGAAGGAGATATACATATGACCATGATTACGGATTCACTGGCCGTCGTTTTACAACGTCGTGACTGGGA	TGTA
#61	TAATACGACTCACTATAGGGGAATTGTGAGCGGATAACAATTCCCCATCTAGGTCCTGACAGCTAGCTCAGTCCTAGGTATAATGCTAGCTTAACTTTAAGAAGGAGATATACATATGACCATGATTACGGATTCACTGGCCGTCGTTTTACAACGTCGTGACTGGGA	GGTC
#62	TAATACGACTCACTATAGGGGAATTGTGAGCGGATAACAATTCCCCATCTACGTACTGACAGCTAGCTCAGTCCTAGGTATAATGCTAGCTTAACTTTAAGAAGGAGATATACATATGACCATGATTACGGATTCACTGGCCGTCGTTTTACAACGTCGTGACTGGGA	CGTA
#63	TAATACGACTCACTATAGGGGAATTGTGAGCGGATAACAATTCCCCATCTACGTCCTGACAGCTAGCTCAGTCCTAGGTATAATGCTAGCTTAACTTTAAGAAGGAGATATACATATGACCATGATTACGGATTCACTGGCCGTCGTTTTACAACGTCGTGACTGGGA	CGTC
#64	TAATACGACTCACTATAGGGGAATTGTGAGCGGATAACAATTCCCCATCTAGGTCCTGACAGCTAGCTCAGTCCTAGGTATAATGCTAGCTTAACTTTAAGAAGGAGATATACATATGACCATGATTACGGATTCACTGGCCGTCGTTTTACAACGTCGTGACTGGGA	GGTC
#65	TAATACGACTCACTATAGGGGAATTGTGAGCGGATAACAATTCCCCATCTAGGTACTGACAGCTAGCTCAGTCCTAGGTATAATGCTAGCTTAACTTTAAGAAGGAGATATACATATGACCATGATTACGGATTCACTGGCCGTCGTTTTACAACGTCGTGACTGGGA	GGTA
#66	TAATACGACTCACTATAGGGGAATTGTGAGCGGATAACAATTCCCCATCTAGGTTCTGACAGCTAGCTCAGTCCTAGGTATAATGCTAGCTTAACTTTAAGAAGGAGATATACATATGACCATGATTACGGATTCACTGGCCGTCGTTTTACAACGTCGTGACTGGGA	GGTT
#67	TAATACGACTCACTATAGGGGAATTGTGAGCGGATAACAATTCCCCATCTATGTCCTGACAGCTAGCTCAGTCCTAGGTATAATGCTAGCTTAACTTTAAGAAGGAGATATACATATGACCATGATTACGGATTCACTGGCCGTCGTTTTACAACGTCGTGACTGGGA	TGTC
#68	TAATACGACTCACTATAGGGGAATTGTGAGCGGATAACAATTCCCCATCTAAGTACTGACAGCTAGCTCAGTCCTAGGTATAATGCTAGCTTAACTTTAAGAAGGAGATATACATATGACCATGATTACGGATTCACTGGCCGTCGTTTTACAACGTCGTGACTGGGA	AGTA
#69	TAATACGACTCACTATAGGGGAATTGTGAGCGGATAACAATTCCCCATCTATGTACTGACAGCTAGCTCAGTCCTAGGTATAATGCTAGCTTAACTTTAAGAAGGAGATATACATATGACCATGATTACGGATTCACTGGCCGTCGTTTTACAACGTCGTGACTGGGA	TGTA
#70	TAATACGACTCACTATAGGGGAATTGTGAGCGGATAACAATTCCCCATCTATGTACTGACAGCTAGCTCAGTCCTAGGTATAATGCTAGCTTAACTTTAAGAAGGAGATATACATATGACCATGATTACGGATTCACTGGCCGTCGTTTTACAACGTCGTGACTGGGA	TGTA
#71	TAATACGACTCACTATAGGGGAATTGTGAGCGGATAACAATTCCCCATCTACGTCCTGACAGCTAGCTCAGTCCTAGGTATAATGCTAGCTTAACTTTAAGAAGGAGATATACATATGACCATGATTACGGATTCACTGGCCGTCGTTTTACAACGTCGTGACTGGGA	CGTC
#72	TAATACGACTCACTATAGGGGAATTGTGAGCGGATAACAATTCCCCATCTACGTACTGACAGCTAGCTCAGTCCTAGGTATAATGCTAGCTTAACTTTAAGAAGGAGATATACATATGACCATGATTACGGATTCACTGGCCGTCGTTTTACAACGTCGTGACTGGGA	CGTA
#73	TAATACGACTCACTATAGGGGAATTGTGAGCGGATAACAATTCCCCATCTAAGTTCTGACAGCTAGCTCAGTCCTAGGTATAATGCTAGCTTAACTTTAAGAAGGAGATATACATATGACCATGATTACGGATTCACTGGCCGTCGTTTTACAACGTCGTGACTGGGA	AGTT
#74	TAATACGACTCACTATAGGGGAATTGTGAGCGGATAACAATTCCCCATCTATGTACTGACAGCTAGCTCAGTCCTAGGTATAATGCTAGCTTAACTTTAAGAAGGAGATATACATATGACCATGATTACGGATTCACTGGCCGTCGTTTTACAACGTCGTGACTGGGA	TGTA
#75	TAATACGACTCACTATAGGGGAATTGTGAGCGGATAACAATTCCCCATCTAAGTACTGACAGCTAGCTCAGTCCTAGGTATAATGCTAGCTTAACTTTAAGAAGGAGATATACATATGACCATGATTACGGATTCACTGGCCGTCGTTTTACAACGTCGTGACTGGGA	AGTA
#76	TAATACGACTCACTATAGGGGAATTGTGAGCGGATAACAATTCCCCATCTAGGTCCTGACAGCTAGCTCAGTCCTAGGTATAATGCTAGCTTAACTTTAAGAAGGAGATATACATATGACCATGATTACGGATTCACTGGCCGTCGTTTTACAACGTCGTGACTGGGA	GGTC
#77	TAATACGACTCACTATAGGGGAATTGTGAGCGGATAACAATTCCCCATCTACGTCCTGACAGCTAGCTCAGTCCTAGGTATAATGCTAGCTTAACTTTAAGAAGGAGATATACATATGACCATGATTACGGATTCACTGGCCGTCGTTTTACAACGTCGTGACTGGGA	CGTC
#78	TAATACGACTCACTATAGGGGAATTGTGAGCGGATAACAATTCCCCATCTACGTTCTGACAGCTAGCTCAGTCCTAGGTATAATGCTAGCTTAACTTTAAGAAGGAGATATACATATGACCATGATTACGGATTCACTGGCCGTCGTTTTACAACGTCGTGACTGGGA	CGTT
#79	TAATACGACTCACTATAGGGGAATTGTGAGCGGATAACAATTCCCCATCTAAGTCCTGACAGCTAGCTCAGTCCTAGGTATAATGCTAGCTTAACTTTAAGAAGGAGATATACATATGACCATGATTACGGATTCACTGGCCGTCGTTTTACAACGTCGTGACTGGGA	AGTC
#80	TAATACGACTCACTATAGGGGAATTGTGAGCGGATAACAATTCCCCATCTACGTACTGACAGCTAGCTCAGTCCTAGGTATAATGCTAGCTTAACTTTAAGAAGGAGATATACATATGACCATGATTACGGATTCACTGGCCGTCGTTTTACAACGTCGTGACTGGGA	CGTA
#81	TAATACGACTCACTATAGGGGAATTGTGAGCGGATAACAATTCCCCATCTAGGTACTGACAGCTAGCTCAGTCCTAGGTATAATGCTAGCTTAACTTTAAGAAGGAGATATACATATGACCATGATTACGGATTCACTGGCCGTCGTTTTACAACGTCGTGACTGGGA	GGTA
#82	TAATACGACTCACTATAGGGGAATTGTGAGCGGATAACAATTCCCCATCTAGGTCCTGACAGCTAGCTCAGTCCTAGGTATAATGCTAGCTTAACTTTAAGAAGGAGATATACATATGACCATGATTACGGATTCACTGGCCGTCGTTTTACAACGTCGTGACTGGGA	GGTC
#83	TAATACGACTCACTATAGGGGAATTGTGAGCGGATAACAATTCCCCATCTACGTACTGACAGCTAGCTCAGTCCTAGGTATAATGCTAGCTTAACTTTAAGAAGGAGATATACATATGACCATGATTACGGATTCACTGGCCGTCGTTTTACAACGTCGTGACTGGGA	CGTA
#84	TAATACGACTCACTATAGGGGAATTGTGAGCGGATAACAATTCCCCATCTAGGTTCTGACAGCTAGCTCAGTCCTAGGTATAATGCTAGCTTAACTTTAAGAAGGAGATATACATATGACCATGATTACGGATTCACTGGCCGTCGTTTTACAACGTCGTGACTGGGA	GGTT
#85	TAATACGACTCACTATAGGGGAATTGTGAGCGGATAACAATTCCCCATCTAAGTACTGACAGCTAGCTCAGTCCTAGGTATAATGCTAGCTTAACTTTAAGAAGGAGATATACATATGACCATGATTACGGATTCACTGGCCGTCGTTTTACAACGTCGTGACTGGGA	AGTA
#86	TAATACGACTCACTATAGGGGAATTGTGAGCGGATAACAATTCCCCATCTAAGTACTGACAGCTAGCTCAGTCCTAGGTATAATGCTAGCTTAACTTTAAGAAGGAGATATACATATGACCATGATTACGGATTCACTGGCCGTCGTTTTACAACGTCGTGACTGGGA	AGTA
#87	TAATACGACTCACTATAGGGGAATTGTGAGCGGATAACAATTCCCCATCTATGTACTGACAGCTAGCTCAGTCCTAGGTATAATGCTAGCTTAACTTTAAGAAGGAGATATACATATGACCATGATTACGGATTCACTGGCCGTCGTTTTACAACGTCGTGACTGGGA	TGTA
#88	TAATACGACTCACTATAGGGGAATTGTGAGCGGATAACAATTCCCCATCTAGGTTCTGACAGCTAGCTCAGTCCTAGGTATAATGCTAGCTTAACTTTAAGAAGGAGATATACATATGACCATGATTACGGATTCACTGGCCGTCGTTTTACAACGTCGTGACTGGGA	GGTT
#89	TAATACGACTCACTATAGGGGAATTGTGAGCGGATAACAATTCCCCATCTATGTACTGACAGCTAGCTCAGTCCTAGGTATAATGCTAGCTTAACTTTAAGAAGGAGATATACATATGACCATGATTACGGATTCACTGGCCGTCGTTTTACAACGTCGTGACTGGGA	TGTA
#90	TAATACGACTCACTATAGGGGAATTGTGAGCGGATAACAATTCCCCATCTAAGTACTGACAGCTAGCTCAGTCCTAGGTATAATGCTAGCTTAACTTTAAGAAGGAGATATACATATGACCATGATTACGGATTCACTGGCCGTCGTTTTACAACGTCGTGACTGGGA	AGTA
#91	TAATACGACTCACTATAGGGGAATTGTGAGCGGATAACAATTCCCCATCTACGTACTGACAGCTAGCTCAGTCCTAGGTATAATGCTAGCTTAACTTTAAGAAGGAGATATACATATGACCATGATTACGGATTCACTGGCCGTCGTTTTACAACGTCGTGACTGGGA	CGTA
#92	TAATACGACTCACTATAGGGGAATTGTGAGCGGATAACAATTCCCCATCTATGTTCTGACAGCTAGCTCAGTCCTAGGTATAATGCTAGCTTAACTTTAAGAAGGAGATATACATATGACCATGATTACGGATTCACTGGCCGTCGTTTTACAACGTCGTGACTGGGA	TGTT
#93	TAATACGACTCACTATAGGGGAATTGTGAGCGGATAACAATTCCCCATCTATGTCCTGACAGCTAGCTCAGTCCTAGGTATAATGCTAGCTTAACTTTAAGAAGGAGATATACATATGACCATGATTACGGATTCACTGGCCGTCGTTTTACAACGTCGTGACTGGGA	TGTC
#94	TAATACGACTCACTATAGGGGAATTGTGAGCGGATAACAATTCCCCATCTATGTACTGACAGCTAGCTCAGTCCTAGGTATAATGCTAGCTTAACTTTAAGAAGGAGATATACATATGACCATGATTACGGATTCACTGGCCGTCGTTTTACAACGTCGTGACTGGGA	TGTA
#95	TAATACGACTCACTATAGGGGAATTGTGAGCGGATAACAATTCCCCATCTACGTCCTGACAGCTAGCTCAGTCCTAGGTATAATGCTAGCTTAACTTTAAGAAGGAGATATACATATGACCATGATTACGGATTCACTGGCCGTCGTTTTACAACGTCGTGACTGGGA	CGTC
#96	TAATACGACTCACTATAGGGGAATTGTGAGCGGATAACAATTCCCCATCTAGGTCCTGACAGCTAGCTCAGTCCTAGGTATAATGCTAGCTTAACTTTAAGAAGGAGATATACATATGACCATGATTACGGATTCACTGGCCGTCGTTTTACAACGTCGTGACTGGGA	GGTC
#97	TAATACGACTCACTATAGGGGAATTGTGAGCGGATAACAATTCCCCATCTATGTCCTGACAGCTAGCTCAGTCCTAGGTATAATGCTAGCTTAACTTTAAGAAGGAGATATACATATGACCATGATTACGGATTCACTGGCCGTCGTTTTACAACGTCGTGACTGGGA	TGTC
#98	TAATACGACTCACTATAGGGGAATTGTGAGCGGATAACAATTCCCCATCTATGTCCTGACAGCTAGCTCAGTCCTAGGTATAATGCTAGCTTAACTTTAAGAAGGAGATATACATATGACCATGATTACGGATTCACTGGCCGTCGTTTTACAACGTCGTGACTGGGA	TGTC
#99	TAATACGACTCACTATAGGGGAATTGTGAGCGGATAACAATTCCCCATCTACGTACTGACAGCTAGCTCAGTCCTAGGTATAATGCTAGCTTAACTTTAAGAAGGAGATATACATATGACCATGATTACGGATTCACTGGCCGTCGTTTTACAACGTCGTGACTGGGA	CGTA
#100	TAATACGACTCACTATAGGGGAATTGTGAGCGGATAACAATTCCCCATCTAAGTCCTGACAGCTAGCTCAGTCCTAGGTATAATGCTAGCTTAACTTTAAGAAGGAGATATACATATGACCATGATTACGGATTCACTGGCCGTCGTTTTACAACGTCGTGACTGGGA	AGTC
#101	TAATACGACTCACTATAGGGGAATTGTGAGCGGATAACAATTCCCCATCTATGTACTGACAGCTAGCTCAGTCCTAGGTATAATGCTAGCTTAACTTTAAGAAGGAGATATACATATGACCATGATTACGGATTCACTGGCCGTCGTTTTACAACGTCGTGACTGGGA	TGTA
#102	TAATACGACTCACTATAGGGGAATTGTGAGCGGATAACAATTCCCCATCTACGTACTGACAGCTAGCTCAGTCCTAGGTATAATGCTAGCTTAACTTTAAGAAGGAGATATACATATGACCATGATTACGGATTCACTGGCCGTCGTTTTACAACGTCGTGACTGGGA	CGTA
#103	TAATACGACTCACTATAGGGGAATTGTGAGCGGATAACAATTCCCCATCTATGTTCTGACAGCTAGCTCAGTCCTAGGTATAATGCTAGCTTAACTTTAAGAAGGAGATATACATATGACCATGATTACGGATTCACTGGCCGTCGTTTTACAACGTCGTGACTGGGA	TGTT
#104	TAATACGACTCACTATAGGGGAATTGTGAGCGGATAACAATTCCCCATCTAGGTACTGACAGCTAGCTCAGTCCTAGGTATAATGCTAGCTTAACTTTAAGAAGGAGATATACATATGACCATGATTACGGATTCACTGGCCGTCGTTTTACAACGTCGTGACTGGGA	GGTA
#105	TAATACGACTCACTATAGGGGAATTGTGAGCGGATAACAATTCCCCATCTATGTTCTGACAGCTAGCTCAGTCCTAGGTATAATGCTAGCTTAACTTTAAGAAGGAGATATACATATGACCATGATTACGGATTCACTGGCCGTCGTTTTACAACGTCGTGACTGGGA	TGTT
#106	TAATACGACTCACTATAGGGGAATTGTGAGCGGATAACAATTCCCCATCTACGTACTGACAGCTAGCTCAGTCCTAGGTATAATGCTAGCTTAACTTTAAGAAGGAGATATACATATGACCATGATTACGGATTCACTGGCCGTCGTTTTACAACGTCGTGACTGGGA	CGTA
#107	TAATACGACTCACTATAGGGGAATTGTGAGCGGATAACAATTCCCCATCTATGTACTGACAGCTAGCTCAGTCCTAGGTATAATGCTAGCTTAACTTTAAGAAGGAGATATACATATGACCATGATTACGGATTCACTGGCCGTCGTTTTACAACGTCGTGACTGGGA	TGTA
#108	TAATACGACTCACTATAGGGGAATTGTGAGCGGATAACAATTCCCCATCTACGTCCTGACAGCTAGCTCAGTCCTAGGTATAATGCTAGCTTAACTTTAAGAAGGAGATATACATATGACCATGATTACGGATTCACTGGCCGTCGTTTTACAACGTCGTGACTGGGA	CGTC
#109	TAATACGACTCACTATAGGGGAATTGTGAGCGGATAACAATTCCCCATCTAGGTTCTGACAGCTAGCTCAGTCCTAGGTATAATGCTAGCTTAACTTTAAGAAGGAGATATACATATGACCATGATTACGGATTCACTGGCCGTCGTTTTACAACGTCGTGACTGGGA	GGTT
#110	TAATACGACTCACTATAGGGGAATTGTGAGCGGATAACAATTCCCCATCTACGTACTGACAGCTAGCTCAGTCCTAGGTATAATGCTAGCTTAACTTTAAGAAGGAGATATACATATGACCATGATTACGGATTCACTGGCCGTCGTTTTACAACGTCGTGACTGGGA	CGTA
#111	TAATACGACTCACTATAGGGGAATTGTGAGCGGATAACAATTCCCCATCTAGGTTCTGACAGCTAGCTCAGTCCTAGGTATAATGCTAGCTTAACTTTAAGAAGGAGATATACATATGACCATGATTACGGATTCACTGGCCGTCGTTTTACAACGTCGTGACTGGGA	GGTT
#112	TAATACGACTCACTATAGGGGAATTGTGAGCGGATAACAATTCCCCATCTATGTTCTGACAGCTAGCTCAGTCCTAGGTATAATGCTAGCTTAACTTTAAGAAGGAGATATACATATGACCATGATTACGGATTCACTGGCCGTCGTTTTACAACGTCGTGACTGGGA	TGTT
#113	TAATACGACTCACTATAGGGGAATTGTGAGCGGATAACAATTCCCCATCTAGGTTCTGACAGCTAGCTCAGTCCTAGGTATAATGCTAGCTTAACTTTAAGAAGGAGATATACATATGACCATGATTACGGATTCACTGGCCGTCGTTTTACAACGTCGTGACTGGGA	GGTT
#114	TAATACGACTCACTATAGGGGAATTGTGAGCGGATAACAATTCCCCATCTAGGTCCTGACAGCTAGCTCAGTCCTAGGTATAATGCTAGCTTAACTTTAAGAAGGAGATATACATATGACCATGATTACGGATTCACTGGCCGTCGTTTTACAACGTCGTGACTGGGA	GGTC
#115	TAATACGACTCACTATAGGGGAATTGTGAGCGGATAACAATTCCCCATCTACGTTCTGACAGCTAGCTCAGTCCTAGGTATAATGCTAGCTTAACTTTAAGAAGGAGATATACATATGACCATGATTACGGATTCACTGGCCGTCGTTTTACAACGTCGTGACTGGGA	CGTT
#116	TAATACGACTCACTATAGGGGAATTGTGAGCGGATAACAATTCCCCATCTAAGTTCTGACAGCTAGCTCAGTCCTAGGTATAATGCTAGCTTAACTTTAAGAAGGAGATATACATATGACCATGATTACGGATTCACTGGCCGTCGTTTTACAACGTCGTGACTGGGA	AGTT
#117	TAATACGACTCACTATAGGGGAATTGTGAGCGGATAACAATTCCCCATCTATGTACTGACAGCTAGCTCAGTCCTAGGTATAATGCTAGCTTAACTTTAAGAAGGAGATATACATATGACCATGATTACGGATTCACTGGCCGTCGTTTTACAACGTCGTGACTGGGA	TGTA
#118	TAATACGACTCACTATAGGGGAATTGTGAGCGGATAACAATTCCCCATCTACGTCCTGACAGCTAGCTCAGTCCTAGGTATAATGCTAGCTTAACTTTAAGAAGGAGATATACATATGACCATGATTACGGATTCACTGGCCGTCGTTTTACAACGTCGTGACTGGGA	CGTC
#119	TAATACGACTCACTATAGGGGAATTGTGAGCGGATAACAATTCCCCATCTAGGTACTGACAGCTAGCTCAGTCCTAGGTATAATGCTAGCTTAACTTTAAGAAGGAGATATACATATGACCATGATTACGGATTCACTGGCCGTCGTTTTACAACGTCGTGACTGGGA	GGTA
#120	TAATACGACTCACTATAGGGGAATTGTGAGCGGATAACAATTCCCCATCTAGGTTCTGACAGCTAGCTCAGTCCTAGGTATAATGCTAGCTTAACTTTAAGAAGGAGATATACATATGACCATGATTACGGATTCACTGGCCGTCGTTTTACAACGTCGTGACTGGGA	GGTT
#121	TAATACGACTCACTATAGGGGAATTGTGAGCGGATAACAATTCCCCATCTATGTTCTGACAGCTAGCTCAGTCCTAGGTATAATGCTAGCTTAACTTTAAGAAGGAGATATACATATGACCATGATTACGGATTCACTGGCCGTCGTTTTACAACGTCGTGACTGGGA	TGTT
#122	TAATACGACTCACTATAGGGGAATTGTGAGCGGATAACAATTCCCCATCTACGTCCTGACAGCTAGCTCAGTCCTAGGTATAATGCTAGCTTAACTTTAAGAAGGAGATATACATATGACCATGATTACGGATTCACTGGCCGTCGTTTTACAACGTCGTGACTGGGA	CGTC
#123	TAATACGACTCACTATAGGGGAATTGTGAGCGGATAACAATTCCCCATCTATGTCCTGACAGCTAGCTCAGTCCTAGGTATAATGCTAGCTTAACTTTAAGAAGGAGATATACATATGACCATGATTACGGATTCACTGGCCGTCGTTTTACAACGTCGTGACTGGGA	TGTC
#124	TAATACGACTCACTATAGGGGAATTGTGAGCGGATAACAATTCCCCATCTACGTTCTGACAGCTAGCTCAGTCCTAGGTATAATGCTAGCTTAACTTTAAGAAGGAGATATACATATGACCATGATTACGGATTCACTGGCCGTCGTTTTACAACGTCGTGACTGGGA	CGTT
#125	TAATACGACTCACTATAGGGGAATTGTGAGCGGATAACAATTCCCCATCTACGTCCTGACAGCTAGCTCAGTCCTAGGTATAATGCTAGCTTAACTTTAAGAAGGAGATATACATATGACCATGATTACGGATTCACTGGCCGTCGTTTTACAACGTCGTGACTGGGA	CGTC
#126	TAATACGACTCACTATAGGGGAATTGTGAGCGGATAACAATTCCCCATCTACGTTCTGACAGCTAGCTCAGTCCTAGGTATAATGCTAGCTTAACTTTAAGAAGGAGATATACATATGACCATGATTACGGATTCACTGGCCGTCGTTTTACAACGTCGTGACTGGGA	CGTT
#127	TAATACGACTCACTATAGGGGAATTGTGAGCGGATAACAATTCCCCATCTATGTCCTGACAGCTAGCTCAGTCCTAGGTATAATGCTAGCTTAACTTTAAGAAGGAGATATACATATGACCATGATTACGGATTCACTGGCCGTCGTTTTACAACGTCGTGACTGGGA	TGTC
#128	TAATACGACTCACTATAGGGGAATTGTGAGCGGATAACAATTCCCCATCTAGGTTCTGACAGCTAGCTCAGTCCTAGGTATAATGCTAGCTTAACTTTAAGAAGGAGATATACATATGACCATGATTACGGATTCACTGGCCGTCGTTTTACAACGTCGTGACTGGGA	GGTT
#129	TAATACGACTCACTATAGGGGAATTGTGAGCGGATAACAATTCCCCATCTATGTACTGACAGCTAGCTCAGTCCTAGGTATAATGCTAGCTTAACTTTAAGAAGGAGATATACATATGACCATGATTACGGATTCACTGGCCGTCGTTTTACAACGTCGTGACTGGGA	TGTA
#130	TAATACGACTCACTATAGGGGAATTGTGAGCGGATAACAATTCCCCATCTACGTTCTGACAGCTAGCTCAGTCCTAGGTATAATGCTAGCTTAACTTTAAGAAGGAGATATACATATGACCATGATTACGGATTCACTGGCCGTCGTTTTACAACGTCGTGACTGGGA	CGTT
#131	TAATACGACTCACTATAGGGGAATTGTGAGCGGATAACAATTCCCCATCTACGTACTGACAGCTAGCTCAGTCCTAGGTATAATGCTAGCTTAACTTTAAGAAGGAGATATACATATGACCATGATTACGGATTCACTGGCCGTCGTTTTACAACGTCGTGACTGGGA	CGTA
#132	TAATACGACTCACTATAGGGGAATTGTGAGCGGATAACAATTCCCCATCTATGTTCTGACAGCTAGCTCAGTCCTAGGTATAATGCTAGCTTAACTTTAAGAAGGAGATATACATATGACCATGATTACGGATTCACTGGCCGTCGTTTTACAACGTCGTGACTGGGA	TGTT
#133	TAATACGACTCACTATAGGGGAATTGTGAGCGGATAACAATTCCCCATCTAGGTTCTGACAGCTAGCTCAGTCCTAGGTATAATGCTAGCTTAACTTTAAGAAGGAGATATACATATGACCATGATTACGGATTCACTGGCCGTCGTTTTACAACGTCGTGACTGGGA	GGTT
#134	TAATACGACTCACTATAGGGGAATTGTGAGCGGATAACAATTCCCCATCTAAGTTCTGACAGCTAGCTCAGTCCTAGGTATAATGCTAGCTTAACTTTAAGAAGGAGATATACATATGACCATGATTACGGATTCACTGGCCGTCGTTTTACAACGTCGTGACTGGGA	AGTT
#135	TAATACGACTCACTATAGGGGAATTGTGAGCGGATAACAATTCCCCATCTATGTACTGACAGCTAGCTCAGTCCTAGGTATAATGCTAGCTTAACTTTAAGAAGGAGATATACATATGACCATGATTACGGATTCACTGGCCGTCGTTTTACAACGTCGTGACTGGGA	TGTA
#136	TAATACGACTCACTATAGGGGAATTGTGAGCGGATAACAATTCCCCATCTAGGTTCTGACAGCTAGCTCAGTCCTAGGTATAATGCTAGCTTAACTTTAAGAAGGAGATATACATATGACCATGATTACGGATTCACTGGCCGTCGTTTTACAACGTCGTGACTGGGA	GGTT
#137	TAATACGACTCACTATAGGGGAATTGTGAGCGGATAACAATTCCCCATCTATGTCCTGACAGCTAGCTCAGTCCTAGGTATAATGCTAGCTTAACTTTAAGAAGGAGATATACATATGACCATGATTACGGATTCACTGGCCGTCGTTTTACAACGTCGTGACTGGGA	TGTC
#138	TAATACGACTCACTATAGGGGAATTGTGAGCGGATAACAATTCCCCATCTATGTCCTGACAGCTAGCTCAGTCCTAGGTATAATGCTAGCTTAACTTTAAGAAGGAGATATACATATGACCATGATTACGGATTCACTGGCCGTCGTTTTACAACGTCGTGACTGGGA	TGTC
#139	TAATACGACTCACTATAGGGGAATTGTGAGCGGATAACAATTCCCCATCTAAGTTCTGACAGCTAGCTCAGTCCTAGGTATAATGCTAGCTTAACTTTAAGAAGGAGATATACATATGACCATGATTACGGATTCACTGGCCGTCGTTTTACAACGTCGTGACTGGGA	AGTT
#140	TAATACGACTCACTATAGGGGAATTGTGAGCGGATAACAATTCCCCATCTAAGTTCTGACAGCTAGCTCAGTCCTAGGTATAATGCTAGCTTAACTTTAAGAAGGAGATATACATATGACCATGATTACGGATTCACTGGCCGTCGTTTTACAACGTCGTGACTGGGA	AGTT
#141	TAATACGACTCACTATAGGGGAATTGTGAGCGGATAACAATTCCCCATCTATGTACTGACAGCTAGCTCAGTCCTAGGTATAATGCTAGCTTAACTTTAAGAAGGAGATATACATATGACCATGATTACGGATTCACTGGCCGTCGTTTTACAACGTCGTGACTGGGA	TGTA
#142	TAATACGACTCACTATAGGGGAATTGTGAGCGGATAACAATTCCCCATCTATGTTCTGACAGCTAGCTCAGTCCTAGGTATAATGCTAGCTTAACTTTAAGAAGGAGATATACATATGACCATGATTACGGATTCACTGGCCGTCGTTTTACAACGTCGTGACTGGGA	TGTT
#143	TAATACGACTCACTATAGGGGAATTGTGAGCGGATAACAATTCCCCATCTAGGTTCTGACAGCTAGCTCAGTCCTAGGTATAATGCTAGCTTAACTTTAAGAAGGAGATATACATATGACCATGATTACGGATTCACTGGCCGTCGTTTTACAACGTCGTGACTGGGA	GGTT
#144	TAATACGACTCACTATAGGGGAATTGTGAGCGGATAACAATTCCCCATCTAAGTTCTGACAGCTAGCTCAGTCCTAGGTATAATGCTAGCTTAACTTTAAGAAGGAGATATACATATGACCATGATTACGGATTCACTGGCCGTCGTTTTACAACGTCGTGACTGGGA	AGTT
#145	TAATACGACTCACTATAGGGGAATTGTGAGCGGATAACAATTCCCCATCTAAGTTCTGACAGCTAGCTCAGTCCTAGGTATAATGCTAGCTTAACTTTAAGAAGGAGATATACATATGACCATGATTACGGATTCACTGGCCGTCGTTTTACAACGTCGTGACTGGGA	AGTT
#146	TAATACGACTCACTATAGGGGAATTGTGAGCGGATAACAATTCCCCATCTAAGTCCTGACAGCTAGCTCAGTCCTAGGTATAATGCTAGCTTAACTTTAAGAAGGAGATATACATATGACCATGATTACGGATTCACTGGCCGTCGTTTTACAACGTCGTGACTGGGA	AGTC
#147	TAATACGACTCACTATAGGGGAATTGTGAGCGGATAACAATTCCCCATCTAAGTTCTGACAGCTAGCTCAGTCCTAGGTATAATGCTAGCTTAACTTTAAGAAGGAGATATACATATGACCATGATTACGGATTCACTGGCCGTCGTTTTACAACGTCGTGACTGGGA	AGTT
#148	TAATACGACTCACTATAGGGGAATTGTGAGCGGATAACAATTCCCCATCTATGTCCTGACAGCTAGCTCAGTCCTAGGTATAATGCTAGCTTAACTTTAAGAAGGAGATATACATATGACCATGATTACGGATTCACTGGCCGTCGTTTTACAACGTCGTGACTGGGA	TGTC
#149	TAATACGACTCACTATAGGGGAATTGTGAGCGGATAACAATTCCCCATCTATGTCCTGACAGCTAGCTCAGTCCTAGGTATAATGCTAGCTTAACTTTAAGAAGGAGATATACATATGACCATGATTACGGATTCACTGGCCGTCGTTTTACAACGTCGTGACTGGGA	TGTC
#150	TAATACGACTCACTATAGGGGAATTGTGAGCGGATAACAATTCCCCATCTACGTTCTGACAGCTAGCTCAGTCCTAGGTATAATGCTAGCTTAACTTTAAGAAGGAGATATACATATGACCATGATTACGGATTCACTGGCCGTCGTTTTACAACGTCGTGACTGGGA	CGTT
#151	TAATACGACTCACTATAGGGGAATTGTGAGCGGATAACAATTCCCCATCTATGTTCTGACAGCTAGCTCAGTCCTAGGTATAATGCTAGCTTAACTTTAAGAAGGAGATATACATATGACCATGATTACGGATTCACTGGCCGTCGTTTTACAACGTCGTGACTGGGA	TGTT
#152	TAATACGACTCACTATAGGGGAATTGTGAGCGGATAACAATTCCCCATCTAGGTCCTGACAGCTAGCTCAGTCCTAGGTATAATGCTAGCTTAACTTTAAGAAGGAGATATACATATGACCATGATTACGGATTCACTGGCCGTCGTTTTACAACGTCGTGACTGGGA	GGTC
#153	TAATACGACTCACTATAGGGGAATTGTGAGCGGATAACAATTCCCCATCTACGTTCTGACAGCTAGCTCAGTCCTAGGTATAATGCTAGCTTAACTTTAAGAAGGAGATATACATATGACCATGATTACGGATTCACTGGCCGTCGTTTTACAACGTCGTGACTGGGA	CGTT
#154	TAATACGACTCACTATAGGGGAATTGTGAGCGGATAACAATTCCCCATCTATGTTCTGACAGCTAGCTCAGTCCTAGGTATAATGCTAGCTTAACTTTAAGAAGGAGATATACATATGACCATGATTACGGATTCACTGGCCGTCGTTTTACAACGTCGTGACTGGGA	TGTT
#155	TAATACGACTCACTATAGGGGAATTGTGAGCGGATAACAATTCCCCATCTATGTTCTGACAGCTAGCTCAGTCCTAGGTATAATGCTAGCTTAACTTTAAGAAGGAGATATACATATGACCATGATTACGGATTCACTGGCCGTCGTTTTACAACGTCGTGACTGGGA	TGTT
#156	TAATACGACTCACTATAGGGGAATTGTGAGCGGATAACAATTCCCCATCTATGTACTGACAGCTAGCTCAGTCCTAGGTATAATGCTAGCTTAACTTTAAGAAGGAGATATACATATGACCATGATTACGGATTCACTGGCCGTCGTTTTACAACGTCGTGACTGGGA	TGTA
#157	TAATACGACTCACTATAGGGGAATTGTGAGCGGATAACAATTCCCCATCTACGTACTGACAGCTAGCTCAGTCCTAGGTATAATGCTAGCTTAACTTTAAGAAGGAGATATACATATGACCATGATTACGGATTCACTGGCCGTCGTTTTACAACGTCGTGACTGGGA	CGTA
#158	TAATACGACTCACTATAGGGGAATTGTGAGCGGATAACAATTCCCCATCTATGTTCTGACAGCTAGCTCAGTCCTAGGTATAATGCTAGCTTAACTTTAAGAAGGAGATATACATATGACCATGATTACGGATTCACTGGCCGTCGTTTTACAACGTCGTGACTGGGA	TGTT
#159	TAATACGACTCACTATAGGGGAATTGTGAGCGGATAACAATTCCCCATCTACGTTCTGACAGCTAGCTCAGTCCTAGGTATAATGCTAGCTTAACTTTAAGAAGGAGATATACATATGACCATGATTACGGATTCACTGGCCGTCGTTTTACAACGTCGTGACTGGGA	CGTT
#160	TAATACGACTCACTATAGGGGAATTGTGAGCGGATAACAATTCCCCATCTAGGTTCTGACAGCTAGCTCAGTCCTAGGTATAATGCTAGCTTAACTTTAAGAAGGAGATATACATATGACCATGATTACGGATTCACTGGCCGTCGTTTTACAACGTCGTGACTGGGA	GGTT
#161	TAATACGACTCACTATAGGGGAATTGTGAGCGGATAACAATTCCCCATCTACGTTCTGACAGCTAGCTCAGTCCTAGGTATAATGCTAGCTTAACTTTAAGAAGGAGATATACATATGACCATGATTACGGATTCACTGGCCGTCGTTTTACAACGTCGTGACTGGGA	CGTT
#162	TAATACGACTCACTATAGGGGAATTGTGAGCGGATAACAATTCCCCATCTACGTCCTGACAGCTAGCTCAGTCCTAGGTATAATGCTAGCTTAACTTTAAGAAGGAGATATACATATGACCATGATTACGGATTCACTGGCCGTCGTTTTACAACGTCGTGACTGGGA	CGTC
#163	TAATACGACTCACTATAGGGGAATTGTGAGCGGATAACAATTCCCCATCTAAGTTCTGACAGCTAGCTCAGTCCTAGGTATAATGCTAGCTTAACTTTAAGAAGGAGATATACATATGACCATGATTACGGATTCACTGGCCGTCGTTTTACAACGTCGTGACTGGGA	AGTT
#164	TAATACGACTCACTATAGGGGAATTGTGAGCGGATAACAATTCCCCATCTATGTCCTGACAGCTAGCTCAGTCCTAGGTATAATGCTAGCTTAACTTTAAGAAGGAGATATACATATGACCATGATTACGGATTCACTGGCCGTCGTTTTACAACGTCGTGACTGGGA	TGTC
#165	TAATACGACTCACTATAGGGGAATTGTGAGCGGATAACAATTCCCCATCTATGTCCTGACAGCTAGCTCAGTCCTAGGTATAATGCTAGCTTAACTTTAAGAAGGAGATATACATATGACCATGATTACGGATTCACTGGCCGTCGTTTTACAACGTCGTGACTGGGA	TGTC
#166	TAATACGACTCACTATAGGGGAATTGTGAGCGGATAACAATTCCCCATCTATGTCCTGACAGCTAGCTCAGTCCTAGGTATAATGCTAGCTTAACTTTAAGAAGGAGATATACATATGACCATGATTACGGATTCACTGGCCGTCGTTTTACAACGTCGTGACTGGGA	TGTC
#167	TAATACGACTCACTATAGGGGAATTGTGAGCGGATAACAATTCCCCATCTATGTTCTGACAGCTAGCTCAGTCCTAGGTATAATGCTAGCTTAACTTTAAGAAGGAGATATACATATGACCATGATTACGGATTCACTGGCCGTCGTTTTACAACGTCGTGACTGGGA	TGTT
#168	TAATACGACTCACTATAGGGGAATTGTGAGCGGATAACAATTCCCCATCTACGTCCTGACAGCTAGCTCAGTCCTAGGTATAATGCTAGCTTAACTTTAAGAAGGAGATATACATATGACCATGATTACGGATTCACTGGCCGTCGTTTTACAACGTCGTGACTGGGA	CGTC
#169	TAATACGACTCACTATAGGGGAATTGTGAGCGGATAACAATTCCCCATCTATGTACTGACAGCTAGCTCAGTCCTAGGTATAATGCTAGCTTAACTTTAAGAAGGAGATATACATATGACCATGATTACGGATTCACTGGCCGTCGTTTTACAACGTCGTGACTGGGA	TGTA
#170	TAATACGACTCACTATAGGGGAATTGTGAGCGGATAACAATTCCCCATCTAAGTACTGACAGCTAGCTCAGTCCTAGGTATAATGCTAGCTTAACTTTAAGAAGGAGATATACATATGACCATGATTACGGATTCACTGGCCGTCGTTTTACAACGTCGTGACTGGGA	AGTA
#171	TAATACGACTCACTATAGGGGAATTGTGAGCGGATAACAATTCCCCATCTAGGTCCTGACAGCTAGCTCAGTCCTAGGTATAATGCTAGCTTAACTTTAAGAAGGAGATATACATATGACCATGATTACGGATTCACTGGCCGTCGTTTTACAACGTCGTGACTGGGA	GGTC
#172	TAATACGACTCACTATAGGGGAATTGTGAGCGGATAACAATTCCCCATCTATGTCCTGACAGCTAGCTCAGTCCTAGGTATAATGCTAGCTTAACTTTAAGAAGGAGATATACATATGACCATGATTACGGATTCACTGGCCGTCGTTTTACAACGTCGTGACTGGGA	TGTC
#173	TAATACGACTCACTATAGGGGAATTGTGAGCGGATAACAATTCCCCATCTATGTACTGACAGCTAGCTCAGTCCTAGGTATAATGCTAGCTTAACTTTAAGAAGGAGATATACATATGACCATGATTACGGATTCACTGGCCGTCGTTTTACAACGTCGTGACTGGGA	TGTA
#174	TAATACGACTCACTATAGGGGAATTGTGAGCGGATAACAATTCCCCATCTAGGTACTGACAGCTAGCTCAGTCCTAGGTATAATGCTAGCTTAACTTTAAGAAGGAGATATACATATGACCATGATTACGGATTCACTGGCCGTCGTTTTACAACGTCGTGACTGGGA	GGTA
#175	TAATACGACTCACTATAGGGGAATTGTGAGCGGATAACAATTCCCCATCTAAGTCCTGACAGCTAGCTCAGTCCTAGGTATAATGCTAGCTTAACTTTAAGAAGGAGATATACATATGACCATGATTACGGATTCACTGGCCGTCGTTTTACAACGTCGTGACTGGGA	AGTC
#176	TAATACGACTCACTATAGGGGAATTGTGAGCGGATAACAATTCCCCATCTAGGTTCTGACAGCTAGCTCAGTCCTAGGTATAATGCTAGCTTAACTTTAAGAAGGAGATATACATATGACCATGATTACGGATTCACTGGCCGTCGTTTTACAACGTCGTGACTGGGA	GGTT
#177	TAATACGACTCACTATAGGGGAATTGTGAGCGGATAACAATTCCCCATCTACGTACTGACAGCTAGCTCAGTCCTAGGTATAATGCTAGCTTAACTTTAAGAAGGAGATATACATATGACCATGATTACGGATTCACTGGCCGTCGTTTTACAACGTCGTGACTGGGA	CGTA
#178	TAATACGACTCACTATAGGGGAATTGTGAGCGGATAACAATTCCCCATCTAGGTTCTGACAGCTAGCTCAGTCCTAGGTATAATGCTAGCTTAACTTTAAGAAGGAGATATACATATGACCATGATTACGGATTCACTGGCCGTCGTTTTACAACGTCGTGACTGGGA	GGTT
#179	TAATACGACTCACTATAGGGGAATTGTGAGCGGATAACAATTCCCCATCTAGGTACTGACAGCTAGCTCAGTCCTAGGTATAATGCTAGCTTAACTTTAAGAAGGAGATATACATATGACCATGATTACGGATTCACTGGCCGTCGTTTTACAACGTCGTGACTGGGA	GGTA
#180	TAATACGACTCACTATAGGGGAATTGTGAGCGGATAACAATTCCCCATCTAAGTTCTGACAGCTAGCTCAGTCCTAGGTATAATGCTAGCTTAACTTTAAGAAGGAGATATACATATGACCATGATTACGGATTCACTGGCCGTCGTTTTACAACGTCGTGACTGGGA	AGTT
#181	TAATACGACTCACTATAGGGGAATTGTGAGCGGATAACAATTCCCCATCTAGGTTCTGACAGCTAGCTCAGTCCTAGGTATAATGCTAGCTTAACTTTAAGAAGGAGATATACATATGACCATGATTACGGATTCACTGGCCGTCGTTTTACAACGTCGTGACTGGGA	GGTT
#182	TAATACGACTCACTATAGGGGAATTGTGAGCGGATAACAATTCCCCATCTAAGTTCTGACAGCTAGCTCAGTCCTAGGTATAATGCTAGCTTAACTTTAAGAAGGAGATATACATATGACCATGATTACGGATTCACTGGCCGTCGTTTTACAACGTCGTGACTGGGA	AGTT
#183	TAATACGACTCACTATAGGGGAATTGTGAGCGGATAACAATTCCCCATCTAAGTTCTGACAGCTAGCTCAGTCCTAGGTATAATGCTAGCTTAACTTTAAGAAGGAGATATACATATGACCATGATTACGGATTCACTGGCCGTCGTTTTACAACGTCGTGACTGGGA	AGTT
#184	TAATACGACTCACTATAGGGGAATTGTGAGCGGATAACAATTCCCCATCTAAGTCCTGACAGCTAGCTCAGTCCTAGGTATAATGCTAGCTTAACTTTAAGAAGGAGATATACATATGACCATGATTACGGATTCACTGGCCGTCGTTTTACAACGTCGTGACTGGGA	AGTC
#185	TAATACGACTCACTATAGGGGAATTGTGAGCGGATAACAATTCCCCATCTATGTTCTGACAGCTAGCTCAGTCCTAGGTATAATGCTAGCTTAACTTTAAGAAGGAGATATACATATGACCATGATTACGGATTCACTGGCCGTCGTTTTACAACGTCGTGACTGGGA	TGTT
#186	TAATACGACTCACTATAGGGGAATTGTGAGCGGATAACAATTCCCCATCTACGTTCTGACAGCTAGCTCAGTCCTAGGTATAATGCTAGCTTAACTTTAAGAAGGAGATATACATATGACCATGATTACGGATTCACTGGCCGTCGTTTTACAACGTCGTGACTGGGA	CGTT
#187	TAATACGACTCACTATAGGGGAATTGTGAGCGGATAACAATTCCCCATCTAGGTCCTGACAGCTAGCTCAGTCCTAGGTATAATGCTAGCTTAACTTTAAGAAGGAGATATACATATGACCATGATTACGGATTCACTGGCCGTCGTTTTACAACGTCGTGACTGGGA	GGTC
#188	TAATACGACTCACTATAGGGGAATTGTGAGCGGATAACAATTCCCCATCTATGTACTGACAGCTAGCTCAGTCCTAGGTATAATGCTAGCTTAACTTTAAGAAGGAGATATACATATGACCATGATTACGGATTCACTGGCCGTCGTTTTACAACGTCGTGACTGGGA	TGTA
#189	TAATACGACTCACTATAGGGGAATTGTGAGCGGATAACAATTCCCCATCTAAGTTCTGACAGCTAGCTCAGTCCTAGGTATAATGCTAGCTTAACTTTAAGAAGGAGATATACATATGACCATGATTACGGATTCACTGGCCGTCGTTTTACAACGTCGTGACTGGGA	AGTT
#190	TAATACGACTCACTATAGGGGAATTGTGAGCGGATAACAATTCCCCATCTAGGTCCTGACAGCTAGCTCAGTCCTAGGTATAATGCTAGCTTAACTTTAAGAAGGAGATATACATATGACCATGATTACGGATTCACTGGCCGTCGTTTTACAACGTCGTGACTGGGA	GGTC
#191	TAATACGACTCACTATAGGGGAATTGTGAGCGGATAACAATTCCCCATCTACGTACTGACAGCTAGCTCAGTCCTAGGTATAATGCTAGCTTAACTTTAAGAAGGAGATATACATATGACCATGATTACGGATTCACTGGCCGTCGTTTTACAACGTCGTGACTGGGA	CGTA
#192	TAATACGACTCACTATAGGGGAATTGTGAGCGGATAACAATTCCCCATCTAAGTCCTGACAGCTAGCTCAGTCCTAGGTATAATGCTAGCTTAACTTTAAGAAGGAGATATACATATGACCATGATTACGGATTCACTGGCCGTCGTTTTACAACGTCGTGACTGGGA	AGTC
#193	TAATACGACTCACTATAGGGGAATTGTGAGCGGATAACAATTCCCCATCTATGTTCTGACAGCTAGCTCAGTCCTAGGTATAATGCTAGCTTAACTTTAAGAAGGAGATATACATATGACCATGATTACGGATTCACTGGCCGTCGTTTTACAACGTCGTGACTGGGA	TGTT
#194	TAATACGACTCACTATAGGGGAATTGTGAGCGGATAACAATTCCCCATCTACGTTCTGACAGCTAGCTCAGTCCTAGGTATAATGCTAGCTTAACTTTAAGAAGGAGATATACATATGACCATGATTACGGATTCACTGGCCGTCGTTTTACAACGTCGTGACTGGGA	CGTT
#195	TAATACGACTCACTATAGGGGAATTGTGAGCGGATAACAATTCCCCATCTATGTTCTGACAGCTAGCTCAGTCCTAGGTATAATGCTAGCTTAACTTTAAGAAGGAGATATACATATGACCATGATTACGGATTCACTGGCCGTCGTTTTACAACGTCGTGACTGGGA	TGTT
#196	TAATACGACTCACTATAGGGGAATTGTGAGCGGATAACAATTCCCCATCTATGTCCTGACAGCTAGCTCAGTCCTAGGTATAATGCTAGCTTAACTTTAAGAAGGAGATATACATATGACCATGATTACGGATTCACTGGCCGTCGTTTTACAACGTCGTGACTGGGA	TGTC
#197	TAATACGACTCACTATAGGGGAATTGTGAGCGGATAACAATTCCCCATCTAGGTTCTGACAGCTAGCTCAGTCCTAGGTATAATGCTAGCTTAACTTTAAGAAGGAGATATACATATGACCATGATTACGGATTCACTGGCCGTCGTTTTACAACGTCGTGACTGGGA	GGTT
#198	TAATACGACTCACTATAGGGGAATTGTGAGCGGATAACAATTCCCCATCTATGTTCTGACAGCTAGCTCAGTCCTAGGTATAATGCTAGCTTAACTTTAAGAAGGAGATATACATATGACCATGATTACGGATTCACTGGCCGTCGTTTTACAACGTCGTGACTGGGA	TGTT
#199	TAATACGACTCACTATAGGGGAATTGTGAGCGGATAACAATTCCCCATCTATGTCCTGACAGCTAGCTCAGTCCTAGGTATAATGCTAGCTTAACTTTAAGAAGGAGATATACATATGACCATGATTACGGATTCACTGGCCGTCGTTTTACAACGTCGTGACTGGGA	TGTC
#200	TAATACGACTCACTATAGGGGAATTGTGAGCGGATAACAATTCCCCATCTAGGTTCTGACAGCTAGCTCAGTCCTAGGTATAATGCTAGCTTAACTTTAAGAAGGAGATATACATATGACCATGATTACGGATTCACTGGCCGTCGTTTTACAACGTCGTGACTGGGA	GGTT
#201	TAATACGACTCACTATAGGGGAATTGTGAGCGGATAACAATTCCCCATCTACGTCCTGACAGCTAGCTCAGTCCTAGGTATAATGCTAGCTTAACTTTAAGAAGGAGATATACATATGACCATGATTACGGATTCACTGGCCGTCGTTTTACAACGTCGTGACTGGGA	CGTC
#202	TAATACGACTCACTATAGGGGAATTGTGAGCGGATAACAATTCCCCATCTAAGTTCTGACAGCTAGCTCAGTCCTAGGTATAATGCTAGCTTAACTTTAAGAAGGAGATATACATATGACCATGATTACGGATTCACTGGCCGTCGTTTTACAACGTCGTGACTGGGA	AGTT
#203	TAATACGACTCACTATAGGGGAATTGTGAGCGGATAACAATTCCCCATCTAGGTTCTGACAGCTAGCTCAGTCCTAGGTATAATGCTAGCTTAACTTTAAGAAGGAGATATACATATGACCATGATTACGGATTCACTGGCCGTCGTTTTACAACGTCGTGACTGGGA	GGTT
#204	TAATACGACTCACTATAGGGGAATTGTGAGCGGATAACAATTCCCCATCTATGTACTGACAGCTAGCTCAGTCCTAGGTATAATGCTAGCTTAACTTTAAGAAGGAGATATACATATGACCATGATTACGGATTCACTGGCCGTCGTTTTACAACGTCGTGACTGGGA	TGTA
#205	TAATACGACTCACTATAGGGGAATTGTGAGCGGATAACAATTCCCCATCTATGTTCTGACAGCTAGCTCAGTCCTAGGTATAATGCTAGCTTAACTTTAAGAAGGAGATATACATATGACCATGATTACGGATTCACTGGCCGTCGTTTTACAACGTCGTGACTGGGA	TGTT
#206	TAATACGACTCACTATAGGGGAATTGTGAGCGGATAACAATTCCCCATCTAGGTACTGACAGCTAGCTCAGTCCTAGGTATAATGCTAGCTTAACTTTAAGAAGGAGATATACATATGACCATGATTACGGATTCACTGGCCGTCGTTTTACAACGTCGTGACTGGGA	GGTA
#207	TAATACGACTCACTATAGGGGAATTGTGAGCGGATAACAATTCCCCATCTACGTCCTGACAGCTAGCTCAGTCCTAGGTATAATGCTAGCTTAACTTTAAGAAGGAGATATACATATGACCATGATTACGGATTCACTGGCCGTCGTTTTACAACGTCGTGACTGGGA	CGTC
#208	TAATACGACTCACTATAGGGGAATTGTGAGCGGATAACAATTCCCCATCTACGTCCTGACAGCTAGCTCAGTCCTAGGTATAATGCTAGCTTAACTTTAAGAAGGAGATATACATATGACCATGATTACGGATTCACTGGCCGTCGTTTTACAACGTCGTGACTGGGA	CGTC
#209	TAATACGACTCACTATAGGGGAATTGTGAGCGGATAACAATTCCCCATCTAAGTTCTGACAGCTAGCTCAGTCCTAGGTATAATGCTAGCTTAACTTTAAGAAGGAGATATACATATGACCATGATTACGGATTCACTGGCCGTCGTTTTACAACGTCGTGACTGGGA	AGTT
#210	TAATACGACTCACTATAGGGGAATTGTGAGCGGATAACAATTCCCCATCTAGGTCCTGACAGCTAGCTCAGTCCTAGGTATAATGCTAGCTTAACTTTAAGAAGGAGATATACATATGACCATGATTACGGATTCACTGGCCGTCGTTTTACAACGTCGTGACTGGGA	GGTC
#211	TAATACGACTCACTATAGGGGAATTGTGAGCGGATAACAATTCCCCATCTACGTACTGACAGCTAGCTCAGTCCTAGGTATAATGCTAGCTTAACTTTAAGAAGGAGATATACATATGACCATGATTACGGATTCACTGGCCGTCGTTTTACAACGTCGTGACTGGGA	CGTA
#212	TAATACGACTCACTATAGGGGAATTGTGAGCGGATAACAATTCCCCATCTATGTTCTGACAGCTAGCTCAGTCCTAGGTATAATGCTAGCTTAACTTTAAGAAGGAGATATACATATGACCATGATTACGGATTCACTGGCCGTCGTTTTACAACGTCGTGACTGGGA	TGTT
#213	TAATACGACTCACTATAGGGGAATTGTGAGCGGATAACAATTCCCCATCTATGTCCTGACAGCTAGCTCAGTCCTAGGTATAATGCTAGCTTAACTTTAAGAAGGAGATATACATATGACCATGATTACGGATTCACTGGCCGTCGTTTTACAACGTCGTGACTGGGA	TGTC
#214	TAATACGACTCACTATAGGGGAATTGTGAGCGGATAACAATTCCCCATCTAAGTTCTGACAGCTAGCTCAGTCCTAGGTATAATGCTAGCTTAACTTTAAGAAGGAGATATACATATGACCATGATTACGGATTCACTGGCCGTCGTTTTACAACGTCGTGACTGGGA	AGTT
#215	TAATACGACTCACTATAGGGGAATTGTGAGCGGATAACAATTCCCCATCTAAGTTCTGACAGCTAGCTCAGTCCTAGGTATAATGCTAGCTTAACTTTAAGAAGGAGATATACATATGACCATGATTACGGATTCACTGGCCGTCGTTTTACAACGTCGTGACTGGGA	AGTT
#216	TAATACGACTCACTATAGGGGAATTGTGAGCGGATAACAATTCCCCATCTAGGTTCTGACAGCTAGCTCAGTCCTAGGTATAATGCTAGCTTAACTTTAAGAAGGAGATATACATATGACCATGATTACGGATTCACTGGCCGTCGTTTTACAACGTCGTGACTGGGA	GGTT
#217	TAATACGACTCACTATAGGGGAATTGTGAGCGGATAACAATTCCCCATCTAGGTCCTGACAGCTAGCTCAGTCCTAGGTATAATGCTAGCTTAACTTTAAGAAGGAGATATACATATGACCATGATTACGGATTCACTGGCCGTCGTTTTACAACGTCGTGACTGGGA	GGTC
#218	TAATACGACTCACTATAGGGGAATTGTGAGCGGATAACAATTCCCCATCTATGTACTGACAGCTAGCTCAGTCCTAGGTATAATGCTAGCTTAACTTTAAGAAGGAGATATACATATGACCATGATTACGGATTCACTGGCCGTCGTTTTACAACGTCGTGACTGGGA	TGTA
#219	TAATACGACTCACTATAGGGGAATTGTGAGCGGATAACAATTCCCCATCTAGGTACTGACAGCTAGCTCAGTCCTAGGTATAATGCTAGCTTAACTTTAAGAAGGAGATATACATATGACCATGATTACGGATTCACTGGCCGTCGTTTTACAACGTCGTGACTGGGA	GGTA
#220	TAATACGACTCACTATAGGGGAATTGTGAGCGGATAACAATTCCCCATCTATGTACTGACAGCTAGCTCAGTCCTAGGTATAATGCTAGCTTAACTTTAAGAAGGAGATATACATATGACCATGATTACGGATTCACTGGCCGTCGTTTTACAACGTCGTGACTGGGA	TGTA
#221	TAATACGACTCACTATAGGGGAATTGTGAGCGGATAACAATTCCCCATCTAGGTCCTGACAGCTAGCTCAGTCCTAGGTATAATGCTAGCTTAACTTTAAGAAGGAGATATACATATGACCATGATTACGGATTCACTGGCCGTCGTTTTACAACGTCGTGACTGGGA	GGTC
#222	TAATACGACTCACTATAGGGGAATTGTGAGCGGATAACAATTCCCCATCTAGGTACTGACAGCTAGCTCAGTCCTAGGTATAATGCTAGCTTAACTTTAAGAAGGAGATATACATATGACCATGATTACGGATTCACTGGCCGTCGTTTTACAACGTCGTGACTGGGA	GGTA
#223	TAATACGACTCACTATAGGGGAATTGTGAGCGGATAACAATTCCCCATCTAAGTCCTGACAGCTAGCTCAGTCCTAGGTATAATGCTAGCTTAACTTTAAGAAGGAGATATACATATGACCATGATTACGGATTCACTGGCCGTCGTTTTACAACGTCGTGACTGGGA	AGTC
#224	TAATACGACTCACTATAGGGGAATTGTGAGCGGATAACAATTCCCCATCTACGTTCTGACAGCTAGCTCAGTCCTAGGTATAATGCTAGCTTAACTTTAAGAAGGAGATATACATATGACCATGATTACGGATTCACTGGCCGTCGTTTTACAACGTCGTGACTGGGA	CGTT
#225	TAATACGACTCACTATAGGGGAATTGTGAGCGGATAACAATTCCCCATCTAGGTTCTGACAGCTAGCTCAGTCCTAGGTATAATGCTAGCTTAACTTTAAGAAGGAGATATACATATGACCATGATTACGGATTCACTGGCCGTCGTTTTACAACGTCGTGACTGGGA	GGTT
#226	TAATACGACTCACTATAGGGGAATTGTGAGCGGATAACAATTCCCCATCTACGTCCTGACAGCTAGCTCAGTCCTAGGTATAATGCTAGCTTAACTTTAAGAAGGAGATATACATATGACCATGATTACGGATTCACTGGCCGTCGTTTTACAACGTCGTGACTGGGA	CGTC
#227	TAATACGACTCACTATAGGGGAATTGTGAGCGGATAACAATTCCCCATCTAAGTCCTGACAGCTAGCTCAGTCCTAGGTATAATGCTAGCTTAACTTTAAGAAGGAGATATACATATGACCATGATTACGGATTCACTGGCCGTCGTTTTACAACGTCGTGACTGGGA	AGTC
#228	TAATACGACTCACTATAGGGGAATTGTGAGCGGATAACAATTCCCCATCTATGTCCTGACAGCTAGCTCAGTCCTAGGTATAATGCTAGCTTAACTTTAAGAAGGAGATATACATATGACCATGATTACGGATTCACTGGCCGTCGTTTTACAACGTCGTGACTGGGA	TGTC
#229	TAATACGACTCACTATAGGGGAATTGTGAGCGGATAACAATTCCCCATCTACGTCCTGACAGCTAGCTCAGTCCTAGGTATAATGCTAGCTTAACTTTAAGAAGGAGATATACATATGACCATGATTACGGATTCACTGGCCGTCGTTTTACAACGTCGTGACTGGGA	CGTC
#230	TAATACGACTCACTATAGGGGAATTGTGAGCGGATAACAATTCCCCATCTATGTACTGACAGCTAGCTCAGTCCTAGGTATAATGCTAGCTTAACTTTAAGAAGGAGATATACATATGACCATGATTACGGATTCACTGGCCGTCGTTTTACAACGTCGTGACTGGGA	TGTA
#231	TAATACGACTCACTATAGGGGAATTGTGAGCGGATAACAATTCCCCATCTATGTCCTGACAGCTAGCTCAGTCCTAGGTATAATGCTAGCTTAACTTTAAGAAGGAGATATACATATGACCATGATTACGGATTCACTGGCCGTCGTTTTACAACGTCGTGACTGGGA	TGTC
#232	TAATACGACTCACTATAGGGGAATTGTGAGCGGATAACAATTCCCCATCTATGTCCTGACAGCTAGCTCAGTCCTAGGTATAATGCTAGCTTAACTTTAAGAAGGAGATATACATATGACCATGATTACGGATTCACTGGCCGTCGTTTTACAACGTCGTGACTGGGA	TGTC
#233	TAATACGACTCACTATAGGGGAATTGTGAGCGGATAACAATTCCCCATCTACGTTCTGACAGCTAGCTCAGTCCTAGGTATAATGCTAGCTTAACTTTAAGAAGGAGATATACATATGACCATGATTACGGATTCACTGGCCGTCGTTTTACAACGTCGTGACTGGGA	CGTT
#234	TAATACGACTCACTATAGGGGAATTGTGAGCGGATAACAATTCCCCATCTAGGTCCTGACAGCTAGCTCAGTCCTAGGTATAATGCTAGCTTAACTTTAAGAAGGAGATATACATATGACCATGATTACGGATTCACTGGCCGTCGTTTTACAACGTCGTGACTGGGA	GGTC
#235	TAATACGACTCACTATAGGGGAATTGTGAGCGGATAACAATTCCCCATCTACGTCCTGACAGCTAGCTCAGTCCTAGGTATAATGCTAGCTTAACTTTAAGAAGGAGATATACATATGACCATGATTACGGATTCACTGGCCGTCGTTTTACAACGTCGTGACTGGGA	CGTC
#236	TAATACGACTCACTATAGGGGAATTGTGAGCGGATAACAATTCCCCATCTAAGTCCTGACAGCTAGCTCAGTCCTAGGTATAATGCTAGCTTAACTTTAAGAAGGAGATATACATATGACCATGATTACGGATTCACTGGCCGTCGTTTTACAACGTCGTGACTGGGA	AGTC
#237	TAATACGACTCACTATAGGGGAATTGTGAGCGGATAACAATTCCCCATCTACGTTCTGACAGCTAGCTCAGTCCTAGGTATAATGCTAGCTTAACTTTAAGAAGGAGATATACATATGACCATGATTACGGATTCACTGGCCGTCGTTTTACAACGTCGTGACTGGGA	CGTT
#238	TAATACGACTCACTATAGGGGAATTGTGAGCGGATAACAATTCCCCATCTATGTTCTGACAGCTAGCTCAGTCCTAGGTATAATGCTAGCTTAACTTTAAGAAGGAGATATACATATGACCATGATTACGGATTCACTGGCCGTCGTTTTACAACGTCGTGACTGGGA	TGTT
#239	TAATACGACTCACTATAGGGGAATTGTGAGCGGATAACAATTCCCCATCTATGTTCTGACAGCTAGCTCAGTCCTAGGTATAATGCTAGCTTAACTTTAAGAAGGAGATATACATATGACCATGATTACGGATTCACTGGCCGTCGTTTTACAACGTCGTGACTGGGA	TGTT
#240	TAATACGACTCACTATAGGGGAATTGTGAGCGGATAACAATTCCCCATCTACGTACTGACAGCTAGCTCAGTCCTAGGTATAATGCTAGCTTAACTTTAAGAAGGAGATATACATATGACCATGATTACGGATTCACTGGCCGTCGTTTTACAACGTCGTGACTGGGA	CGTA
#241	TAATACGACTCACTATAGGGGAATTGTGAGCGGATAACAATTCCCCATCTATGTCCTGACAGCTAGCTCAGTCCTAGGTATAATGCTAGCTTAACTTTAAGAAGGAGATATACATATGACCATGATTACGGATTCACTGGCCGTCGTTTTACAACGTCGTGACTGGGA	TGTC
#242	TAATACGACTCACTATAGGGGAATTGTGAGCGGATAACAATTCCCCATCTAGGTACTGACAGCTAGCTCAGTCCTAGGTATAATGCTAGCTTAACTTTAAGAAGGAGATATACATATGACCATGATTACGGATTCACTGGCCGTCGTTTTACAACGTCGTGACTGGGA	GGTA
#243	TAATACGACTCACTATAGGGGAATTGTGAGCGGATAACAATTCCCCATCTAGGTTCTGACAGCTAGCTCAGTCCTAGGTATAATGCTAGCTTAACTTTAAGAAGGAGATATACATATGACCATGATTACGGATTCACTGGCCGTCGTTTTACAACGTCGTGACTGGGA	GGTT
#244	TAATACGACTCACTATAGGGGAATTGTGAGCGGATAACAATTCCCCATCTAAGTCCTGACAGCTAGCTCAGTCCTAGGTATAATGCTAGCTTAACTTTAAGAAGGAGATATACATATGACCATGATTACGGATTCACTGGCCGTCGTTTTACAACGTCGTGACTGGGA	AGTC
#245	TAATACGACTCACTATAGGGGAATTGTGAGCGGATAACAATTCCCCATCTATGTCCTGACAGCTAGCTCAGTCCTAGGTATAATGCTAGCTTAACTTTAAGAAGGAGATATACATATGACCATGATTACGGATTCACTGGCCGTCGTTTTACAACGTCGTGACTGGGA	TGTC
#246	TAATACGACTCACTATAGGGGAATTGTGAGCGGATAACAATTCCCCATCTATGTACTGACAGCTAGCTCAGTCCTAGGTATAATGCTAGCTTAACTTTAAGAAGGAGATATACATATGACCATGATTACGGATTCACTGGCCGTCGTTTTACAACGTCGTGACTGGGA	TGTA
#247	TAATACGACTCACTATAGGGGAATTGTGAGCGGATAACAATTCCCCATCTAGGTCCTGACAGCTAGCTCAGTCCTAGGTATAATGCTAGCTTAACTTTAAGAAGGAGATATACATATGACCATGATTACGGATTCACTGGCCGTCGTTTTACAACGTCGTGACTGGGA	GGTC
#248	TAATACGACTCACTATAGGGGAATTGTGAGCGGATAACAATTCCCCATCTATGTCCTGACAGCTAGCTCAGTCCTAGGTATAATGCTAGCTTAACTTTAAGAAGGAGATATACATATGACCATGATTACGGATTCACTGGCCGTCGTTTTACAACGTCGTGACTGGGA	TGTC
#249	TAATACGACTCACTATAGGGGAATTGTGAGCGGATAACAATTCCCCATCTACGTTCTGACAGCTAGCTCAGTCCTAGGTATAATGCTAGCTTAACTTTAAGAAGGAGATATACATATGACCATGATTACGGATTCACTGGCCGTCGTTTTACAACGTCGTGACTGGGA	CGTT
#250	TAATACGACTCACTATAGGGGAATTGTGAGCGGATAACAATTCCCCATCTACGTTCTGACAGCTAGCTCAGTCCTAGGTATAATGCTAGCTTAACTTTAAGAAGGAGATATACATATGACCATGATTACGGATTCACTGGCCGTCGTTTTACAACGTCGTGACTGGGA	CGTT
#251	TAATACGACTCACTATAGGGGAATTGTGAGCGGATAACAATTCCCCATCTATGTCCTGACAGCTAGCTCAGTCCTAGGTATAATGCTAGCTTAACTTTAAGAAGGAGATATACATATGACCATGATTACGGATTCACTGGCCGTCGTTTTACAACGTCGTGACTGGGA	TGTC
#252	TAATACGACTCACTATAGGGGAATTGTGAGCGGATAACAATTCCCCATCTATGTACTGACAGCTAGCTCAGTCCTAGGTATAATGCTAGCTTAACTTTAAGAAGGAGATATACATATGACCATGATTACGGATTCACTGGCCGTCGTTTTACAACGTCGTGACTGGGA	TGTA
#253	TAATACGACTCACTATAGGGGAATTGTGAGCGGATAACAATTCCCCATCTACGTCCTGACAGCTAGCTCAGTCCTAGGTATAATGCTAGCTTAACTTTAAGAAGGAGATATACATATGACCATGATTACGGATTCACTGGCCGTCGTTTTACAACGTCGTGACTGGGA	CGTC
#254	TAATACGACTCACTATAGGGGAATTGTGAGCGGATAACAATTCCCCATCTAAGTCCTGACAGCTAGCTCAGTCCTAGGTATAATGCTAGCTTAACTTTAAGAAGGAGATATACATATGACCATGATTACGGATTCACTGGCCGTCGTTTTACAACGTCGTGACTGGGA	AGTC
#255	TAATACGACTCACTATAGGGGAATTGTGAGCGGATAACAATTCCCCATCTACGTCCTGACAGCTAGCTCAGTCCTAGGTATAATGCTAGCTTAACTTTAAGAAGGAGATATACATATGACCATGATTACGGATTCACTGGCCGTCGTTTTACAACGTCGTGACTGGGA	CGTC
#256	TAATACGACTCACTATAGGGGAATTGTGAGCGGATAACAATTCCCCATCTAAGTCCTGACAGCTAGCTCAGTCCTAGGTATAATGCTAGCTTAACTTTAAGAAGGAGATATACATATGACCATGATTACGGATTCACTGGCCGTCGTTTTACAACGTCGTGACTGGGA	AGTC
#257	TAATACGACTCACTATAGGGGAATTGTGAGCGGATAACAATTCCCCATCTATGTACTGACAGCTAGCTCAGTCCTAGGTATAATGCTAGCTTAACTTTAAGAAGGAGATATACATATGACCATGATTACGGATTCACTGGCCGTCGTTTTACAACGTCGTGACTGGGA	TGTA
#258	TAATACGACTCACTATAGGGGAATTGTGAGCGGATAACAATTCCCCATCTAAGTACTGACAGCTAGCTCAGTCCTAGGTATAATGCTAGCTTAACTTTAAGAAGGAGATATACATATGACCATGATTACGGATTCACTGGCCGTCGTTTTACAACGTCGTGACTGGGA	AGTA
#259	TAATACGACTCACTATAGGGGAATTGTGAGCGGATAACAATTCCCCATCTAAGTCCTGACAGCTAGCTCAGTCCTAGGTATAATGCTAGCTTAACTTTAAGAAGGAGATATACATATGACCATGATTACGGATTCACTGGCCGTCGTTTTACAACGTCGTGACTGGGA	AGTC
#260	TAATACGACTCACTATAGGGGAATTGTGAGCGGATAACAATTCCCCATCTATGTCCTGACAGCTAGCTCAGTCCTAGGTATAATGCTAGCTTAACTTTAAGAAGGAGATATACATATGACCATGATTACGGATTCACTGGCCGTCGTTTTACAACGTCGTGACTGGGA	TGTC
#261	TAATACGACTCACTATAGGGGAATTGTGAGCGGATAACAATTCCCCATCTAAGTTCTGACAGCTAGCTCAGTCCTAGGTATAATGCTAGCTTAACTTTAAGAAGGAGATATACATATGACCATGATTACGGATTCACTGGCCGTCGTTTTACAACGTCGTGACTGGGA	AGTT
#262	TAATACGACTCACTATAGGGGAATTGTGAGCGGATAACAATTCCCCATCTAGGTCCTGACAGCTAGCTCAGTCCTAGGTATAATGCTAGCTTAACTTTAAGAAGGAGATATACATATGACCATGATTACGGATTCACTGGCCGTCGTTTTACAACGTCGTGACTGGGA	GGTC
#263	TAATACGACTCACTATAGGGGAATTGTGAGCGGATAACAATTCCCCATCTAGGTACTGACAGCTAGCTCAGTCCTAGGTATAATGCTAGCTTAACTTTAAGAAGGAGATATACATATGACCATGATTACGGATTCACTGGCCGTCGTTTTACAACGTCGTGACTGGGA	GGTA
#264	TAATACGACTCACTATAGGGGAATTGTGAGCGGATAACAATTCCCCATCTACGTTCTGACAGCTAGCTCAGTCCTAGGTATAATGCTAGCTTAACTTTAAGAAGGAGATATACATATGACCATGATTACGGATTCACTGGCCGTCGTTTTACAACGTCGTGACTGGGA	CGTT
#265	TAATACGACTCACTATAGGGGAATTGTGAGCGGATAACAATTCCCCATCTAAGTCCTGACAGCTAGCTCAGTCCTAGGTATAATGCTAGCTTAACTTTAAGAAGGAGATATACATATGACCATGATTACGGATTCACTGGCCGTCGTTTTACAACGTCGTGACTGGGA	AGTC
#266	TAATACGACTCACTATAGGGGAATTGTGAGCGGATAACAATTCCCCATCTAAGTCCTGACAGCTAGCTCAGTCCTAGGTATAATGCTAGCTTAACTTTAAGAAGGAGATATACATATGACCATGATTACGGATTCACTGGCCGTCGTTTTACAACGTCGTGACTGGGA	AGTC
#267	TAATACGACTCACTATAGGGGAATTGTGAGCGGATAACAATTCCCCATCTAGGTACTGACAGCTAGCTCAGTCCTAGGTATAATGCTAGCTTAACTTTAAGAAGGAGATATACATATGACCATGATTACGGATTCACTGGCCGTCGTTTTACAACGTCGTGACTGGGA	GGTA
#268	TAATACGACTCACTATAGGGGAATTGTGAGCGGATAACAATTCCCCATCTAGGTTCTGACAGCTAGCTCAGTCCTAGGTATAATGCTAGCTTAACTTTAAGAAGGAGATATACATATGACCATGATTACGGATTCACTGGCCGTCGTTTTACAACGTCGTGACTGGGA	GGTT
#269	TAATACGACTCACTATAGGGGAATTGTGAGCGGATAACAATTCCCCATCTACGTCCTGACAGCTAGCTCAGTCCTAGGTATAATGCTAGCTTAACTTTAAGAAGGAGATATACATATGACCATGATTACGGATTCACTGGCCGTCGTTTTACAACGTCGTGACTGGGA	CGTC
#270	TAATACGACTCACTATAGGGGAATTGTGAGCGGATAACAATTCCCCATCTAGGTACTGACAGCTAGCTCAGTCCTAGGTATAATGCTAGCTTAACTTTAAGAAGGAGATATACATATGACCATGATTACGGATTCACTGGCCGTCGTTTTACAACGTCGTGACTGGGA	GGTA
#271	TAATACGACTCACTATAGGGGAATTGTGAGCGGATAACAATTCCCCATCTATGTCCTGACAGCTAGCTCAGTCCTAGGTATAATGCTAGCTTAACTTTAAGAAGGAGATATACATATGACCATGATTACGGATTCACTGGCCGTCGTTTTACAACGTCGTGACTGGGA	TGTC
#272	TAATACGACTCACTATAGGGGAATTGTGAGCGGATAACAATTCCCCATCTAAGTCCTGACAGCTAGCTCAGTCCTAGGTATAATGCTAGCTTAACTTTAAGAAGGAGATATACATATGACCATGATTACGGATTCACTGGCCGTCGTTTTACAACGTCGTGACTGGGA	AGTC
#273	TAATACGACTCACTATAGGGGAATTGTGAGCGGATAACAATTCCCCATCTACGTTCTGACAGCTAGCTCAGTCCTAGGTATAATGCTAGCTTAACTTTAAGAAGGAGATATACATATGACCATGATTACGGATTCACTGGCCGTCGTTTTACAACGTCGTGACTGGGA	CGTT
#274	TAATACGACTCACTATAGGGGAATTGTGAGCGGATAACAATTCCCCATCTATGTTCTGACAGCTAGCTCAGTCCTAGGTATAATGCTAGCTTAACTTTAAGAAGGAGATATACATATGACCATGATTACGGATTCACTGGCCGTCGTTTTACAACGTCGTGACTGGGA	TGTT
#275	TAATACGACTCACTATAGGGGAATTGTGAGCGGATAACAATTCCCCATCTAGGTACTGACAGCTAGCTCAGTCCTAGGTATAATGCTAGCTTAACTTTAAGAAGGAGATATACATATGACCATGATTACGGATTCACTGGCCGTCGTTTTACAACGTCGTGACTGGGA	GGTA
#276	TAATACGACTCACTATAGGGGAATTGTGAGCGGATAACAATTCCCCATCTACGTACTGACAGCTAGCTCAGTCCTAGGTATAATGCTAGCTTAACTTTAAGAAGGAGATATACATATGACCATGATTACGGATTCACTGGCCGTCGTTTTACAACGTCGTGACTGGGA	CGTA
#277	TAATACGACTCACTATAGGGGAATTGTGAGCGGATAACAATTCCCCATCTAGGTCCTGACAGCTAGCTCAGTCCTAGGTATAATGCTAGCTTAACTTTAAGAAGGAGATATACATATGACCATGATTACGGATTCACTGGCCGTCGTTTTACAACGTCGTGACTGGGA	GGTC
#278	TAATACGACTCACTATAGGGGAATTGTGAGCGGATAACAATTCCCCATCTAGGTCCTGACAGCTAGCTCAGTCCTAGGTATAATGCTAGCTTAACTTTAAGAAGGAGATATACATATGACCATGATTACGGATTCACTGGCCGTCGTTTTACAACGTCGTGACTGGGA	GGTC
#279	TAATACGACTCACTATAGGGGAATTGTGAGCGGATAACAATTCCCCATCTACGTCCTGACAGCTAGCTCAGTCCTAGGTATAATGCTAGCTTAACTTTAAGAAGGAGATATACATATGACCATGATTACGGATTCACTGGCCGTCGTTTTACAACGTCGTGACTGGGA	CGTC
#280	TAATACGACTCACTATAGGGGAATTGTGAGCGGATAACAATTCCCCATCTAGGTTCTGACAGCTAGCTCAGTCCTAGGTATAATGCTAGCTTAACTTTAAGAAGGAGATATACATATGACCATGATTACGGATTCACTGGCCGTCGTTTTACAACGTCGTGACTGGGA	GGTT
#281	TAATACGACTCACTATAGGGGAATTGTGAGCGGATAACAATTCCCCATCTATGTCCTGACAGCTAGCTCAGTCCTAGGTATAATGCTAGCTTAACTTTAAGAAGGAGATATACATATGACCATGATTACGGATTCACTGGCCGTCGTTTTACAACGTCGTGACTGGGA	TGTC
#282	TAATACGACTCACTATAGGGGAATTGTGAGCGGATAACAATTCCCCATCTAAGTCCTGACAGCTAGCTCAGTCCTAGGTATAATGCTAGCTTAACTTTAAGAAGGAGATATACATATGACCATGATTACGGATTCACTGGCCGTCGTTTTACAACGTCGTGACTGGGA	AGTC
#283	TAATACGACTCACTATAGGGGAATTGTGAGCGGATAACAATTCCCCATCTAAGTTCTGACAGCTAGCTCAGTCCTAGGTATAATGCTAGCTTAACTTTAAGAAGGAGATATACATATGACCATGATTACGGATTCACTGGCCGTCGTTTTACAACGTCGTGACTGGGA	AGTT
#284	TAATACGACTCACTATAGGGGAATTGTGAGCGGATAACAATTCCCCATCTATGTCCTGACAGCTAGCTCAGTCCTAGGTATAATGCTAGCTTAACTTTAAGAAGGAGATATACATATGACCATGATTACGGATTCACTGGCCGTCGTTTTACAACGTCGTGACTGGGA	TGTC
#285	TAATACGACTCACTATAGGGGAATTGTGAGCGGATAACAATTCCCCATCTACGTCCTGACAGCTAGCTCAGTCCTAGGTATAATGCTAGCTTAACTTTAAGAAGGAGATATACATATGACCATGATTACGGATTCACTGGCCGTCGTTTTACAACGTCGTGACTGGGA	CGTC
#286	TAATACGACTCACTATAGGGGAATTGTGAGCGGATAACAATTCCCCATCTATGTCCTGACAGCTAGCTCAGTCCTAGGTATAATGCTAGCTTAACTTTAAGAAGGAGATATACATATGACCATGATTACGGATTCACTGGCCGTCGTTTTACAACGTCGTGACTGGGA	TGTC
#287	TAATACGACTCACTATAGGGGAATTGTGAGCGGATAACAATTCCCCATCTAGGTTCTGACAGCTAGCTCAGTCCTAGGTATAATGCTAGCTTAACTTTAAGAAGGAGATATACATATGACCATGATTACGGATTCACTGGCCGTCGTTTTACAACGTCGTGACTGGGA	GGTT
#288	TAATACGACTCACTATAGGGGAATTGTGAGCGGATAACAATTCCCCATCTACGTACTGACAGCTAGCTCAGTCCTAGGTATAATGCTAGCTTAACTTTAAGAAGGAGATATACATATGACCATGATTACGGATTCACTGGCCGTCGTTTTACAACGTCGTGACTGGGA	CGTA
#289	TAATACGACTCACTATAGGGGAATTGTGAGCGGATAACAATTCCCCATCTAGGTCCTGACAGCTAGCTCAGTCCTAGGTATAATGCTAGCTTAACTTTAAGAAGGAGATATACATATGACCATGATTACGGATTCACTGGCCGTCGTTTTACAACGTCGTGACTGGGA	GGTC
#290	TAATACGACTCACTATAGGGGAATTGTGAGCGGATAACAATTCCCCATCTATGTCCTGACAGCTAGCTCAGTCCTAGGTATAATGCTAGCTTAACTTTAAGAAGGAGATATACATATGACCATGATTACGGATTCACTGGCCGTCGTTTTACAACGTCGTGACTGGGA	TGTC
#291	TAATACGACTCACTATAGGGGAATTGTGAGCGGATAACAATTCCCCATCTATGTCCTGACAGCTAGCTCAGTCCTAGGTATAATGCTAGCTTAACTTTAAGAAGGAGATATACATATGACCATGATTACGGATTCACTGGCCGTCGTTTTACAACGTCGTGACTGGGA	TGTC
#292	TAATACGACTCACTATAGGGGAATTGTGAGCGGATAACAATTCCCCATCTAGGTACTGACAGCTAGCTCAGTCCTAGGTATAATGCTAGCTTAACTTTAAGAAGGAGATATACATATGACCATGATTACGGATTCACTGGCCGTCGTTTTACAACGTCGTGACTGGGA	GGTA
#293	TAATACGACTCACTATAGGGGAATTGTGAGCGGATAACAATTCCCCATCTAAGTACTGACAGCTAGCTCAGTCCTAGGTATAATGCTAGCTTAACTTTAAGAAGGAGATATACATATGACCATGATTACGGATTCACTGGCCGTCGTTTTACAACGTCGTGACTGGGA	AGTA
#294	TAATACGACTCACTATAGGGGAATTGTGAGCGGATAACAATTCCCCATCTAAGTCCTGACAGCTAGCTCAGTCCTAGGTATAATGCTAGCTTAACTTTAAGAAGGAGATATACATATGACCATGATTACGGATTCACTGGCCGTCGTTTTACAACGTCGTGACTGGGA	AGTC
#295	TAATACGACTCACTATAGGGGAATTGTGAGCGGATAACAATTCCCCATCTAGGTCCTGACAGCTAGCTCAGTCCTAGGTATAATGCTAGCTTAACTTTAAGAAGGAGATATACATATGACCATGATTACGGATTCACTGGCCGTCGTTTTACAACGTCGTGACTGGGA	GGTC
#296	TAATACGACTCACTATAGGGGAATTGTGAGCGGATAACAATTCCCCATCTAGGTCCTGACAGCTAGCTCAGTCCTAGGTATAATGCTAGCTTAACTTTAAGAAGGAGATATACATATGACCATGATTACGGATTCACTGGCCGTCGTTTTACAACGTCGTGACTGGGA	GGTC
#297	TAATACGACTCACTATAGGGGAATTGTGAGCGGATAACAATTCCCCATCTACGTTCTGACAGCTAGCTCAGTCCTAGGTATAATGCTAGCTTAACTTTAAGAAGGAGATATACATATGACCATGATTACGGATTCACTGGCCGTCGTTTTACAACGTCGTGACTGGGA	CGTT
#298	TAATACGACTCACTATAGGGGAATTGTGAGCGGATAACAATTCCCCATCTATGTCCTGACAGCTAGCTCAGTCCTAGGTATAATGCTAGCTTAACTTTAAGAAGGAGATATACATATGACCATGATTACGGATTCACTGGCCGTCGTTTTACAACGTCGTGACTGGGA	TGTC
#299	TAATACGACTCACTATAGGGGAATTGTGAGCGGATAACAATTCCCCATCTACGTTCTGACAGCTAGCTCAGTCCTAGGTATAATGCTAGCTTAACTTTAAGAAGGAGATATACATATGACCATGATTACGGATTCACTGGCCGTCGTTTTACAACGTCGTGACTGGGA	CGTT
#300	TAATACGACTCACTATAGGGGAATTGTGAGCGGATAACAATTCCCCATCTATGTTCTGACAGCTAGCTCAGTCCTAGGTATAATGCTAGCTTAACTTTAAGAAGGAGATATACATATGACCATGATTACGGATTCACTGGCCGTCGTTTTACAACGTCGTGACTGGGA	TGTT
#301	TAATACGACTCACTATAGGGGAATTGTGAGCGGATAACAATTCCCCATCTAAGTCCTGACAGCTAGCTCAGTCCTAGGTATAATGCTAGCTTAACTTTAAGAAGGAGATATACATATGACCATGATTACGGATTCACTGGCCGTCGTTTTACAACGTCGTGACTGGGA	AGTC
#302	TAATACGACTCACTATAGGGGAATTGTGAGCGGATAACAATTCCCCATCTAAGTCCTGACAGCTAGCTCAGTCCTAGGTATAATGCTAGCTTAACTTTAAGAAGGAGATATACATATGACCATGATTACGGATTCACTGGCCGTCGTTTTACAACGTCGTGACTGGGA	AGTC
#303	TAATACGACTCACTATAGGGGAATTGTGAGCGGATAACAATTCCCCATCTACGTACTGACAGCTAGCTCAGTCCTAGGTATAATGCTAGCTTAACTTTAAGAAGGAGATATACATATGACCATGATTACGGATTCACTGGCCGTCGTTTTACAACGTCGTGACTGGGA	CGTA
#304	TAATACGACTCACTATAGGGGAATTGTGAGCGGATAACAATTCCCCATCTAGGTCCTGACAGCTAGCTCAGTCCTAGGTATAATGCTAGCTTAACTTTAAGAAGGAGATATACATATGACCATGATTACGGATTCACTGGCCGTCGTTTTACAACGTCGTGACTGGGA	GGTC
#305	TAATACGACTCACTATAGGGGAATTGTGAGCGGATAACAATTCCCCATCTAAGTCCTGACAGCTAGCTCAGTCCTAGGTATAATGCTAGCTTAACTTTAAGAAGGAGATATACATATGACCATGATTACGGATTCACTGGCCGTCGTTTTACAACGTCGTGACTGGGA	AGTC
#306	TAATACGACTCACTATAGGGGAATTGTGAGCGGATAACAATTCCCCATCTATGTCCTGACAGCTAGCTCAGTCCTAGGTATAATGCTAGCTTAACTTTAAGAAGGAGATATACATATGACCATGATTACGGATTCACTGGCCGTCGTTTTACAACGTCGTGACTGGGA	TGTC
#307	TAATACGACTCACTATAGGGGAATTGTGAGCGGATAACAATTCCCCATCTATGTCCTGACAGCTAGCTCAGTCCTAGGTATAATGCTAGCTTAACTTTAAGAAGGAGATATACATATGACCATGATTACGGATTCACTGGCCGTCGTTTTACAACGTCGTGACTGGGA	TGTC
#308	TAATACGACTCACTATAGGGGAATTGTGAGCGGATAACAATTCCCCATCTATGTCCTGACAGCTAGCTCAGTCCTAGGTATAATGCTAGCTTAACTTTAAGAAGGAGATATACATATGACCATGATTACGGATTCACTGGCCGTCGTTTTACAACGTCGTGACTGGGA	TGTC
#309	TAATACGACTCACTATAGGGGAATTGTGAGCGGATAACAATTCCCCATCTACGTACTGACAGCTAGCTCAGTCCTAGGTATAATGCTAGCTTAACTTTAAGAAGGAGATATACATATGACCATGATTACGGATTCACTGGCCGTCGTTTTACAACGTCGTGACTGGGA	CGTA
#310	TAATACGACTCACTATAGGGGAATTGTGAGCGGATAACAATTCCCCATCTACGTCCTGACAGCTAGCTCAGTCCTAGGTATAATGCTAGCTTAACTTTAAGAAGGAGATATACATATGACCATGATTACGGATTCACTGGCCGTCGTTTTACAACGTCGTGACTGGGA	CGTC
#311	TAATACGACTCACTATAGGGGAATTGTGAGCGGATAACAATTCCCCATCTAGGTACTGACAGCTAGCTCAGTCCTAGGTATAATGCTAGCTTAACTTTAAGAAGGAGATATACATATGACCATGATTACGGATTCACTGGCCGTCGTTTTACAACGTCGTGACTGGGA	GGTA
#312	TAATACGACTCACTATAGGGGAATTGTGAGCGGATAACAATTCCCCATCTAGGTCCTGACAGCTAGCTCAGTCCTAGGTATAATGCTAGCTTAACTTTAAGAAGGAGATATACATATGACCATGATTACGGATTCACTGGCCGTCGTTTTACAACGTCGTGACTGGGA	GGTC
#313	TAATACGACTCACTATAGGGGAATTGTGAGCGGATAACAATTCCCCATCTATGTCCTGACAGCTAGCTCAGTCCTAGGTATAATGCTAGCTTAACTTTAAGAAGGAGATATACATATGACCATGATTACGGATTCACTGGCCGTCGTTTTACAACGTCGTGACTGGGA	TGTC
#314	TAATACGACTCACTATAGGGGAATTGTGAGCGGATAACAATTCCCCATCTATGTCCTGACAGCTAGCTCAGTCCTAGGTATAATGCTAGCTTAACTTTAAGAAGGAGATATACATATGACCATGATTACGGATTCACTGGCCGTCGTTTTACAACGTCGTGACTGGGA	TGTC
#315	TAATACGACTCACTATAGGGGAATTGTGAGCGGATAACAATTCCCCATCTATGTTCTGACAGCTAGCTCAGTCCTAGGTATAATGCTAGCTTAACTTTAAGAAGGAGATATACATATGACCATGATTACGGATTCACTGGCCGTCGTTTTACAACGTCGTGACTGGGA	TGTT
#316	TAATACGACTCACTATAGGGGAATTGTGAGCGGATAACAATTCCCCATCTAGGTCCTGACAGCTAGCTCAGTCCTAGGTATAATGCTAGCTTAACTTTAAGAAGGAGATATACATATGACCATGATTACGGATTCACTGGCCGTCGTTTTACAACGTCGTGACTGGGA	GGTC
#317	TAATACGACTCACTATAGGGGAATTGTGAGCGGATAACAATTCCCCATCTATGTCCTGACAGCTAGCTCAGTCCTAGGTATAATGCTAGCTTAACTTTAAGAAGGAGATATACATATGACCATGATTACGGATTCACTGGCCGTCGTTTTACAACGTCGTGACTGGGA	TGTC
#318	TAATACGACTCACTATAGGGGAATTGTGAGCGGATAACAATTCCCCATCTACGTTCTGACAGCTAGCTCAGTCCTAGGTATAATGCTAGCTTAACTTTAAGAAGGAGATATACATATGACCATGATTACGGATTCACTGGCCGTCGTTTTACAACGTCGTGACTGGGA	CGTT
#319	TAATACGACTCACTATAGGGGAATTGTGAGCGGATAACAATTCCCCATCTAAGTCCTGACAGCTAGCTCAGTCCTAGGTATAATGCTAGCTTAACTTTAAGAAGGAGATATACATATGACCATGATTACGGATTCACTGGCCGTCGTTTTACAACGTCGTGACTGGGA	AGTC
#320	TAATACGACTCACTATAGGGGAATTGTGAGCGGATAACAATTCCCCATCTACGTACTGACAGCTAGCTCAGTCCTAGGTATAATGCTAGCTTAACTTTAAGAAGGAGATATACATATGACCATGATTACGGATTCACTGGCCGTCGTTTTACAACGTCGTGACTGGGA	CGTA
#321	TAATACGACTCACTATAGGGGAATTGTGAGCGGATAACAATTCCCCATCTAAGTCCTGACAGCTAGCTCAGTCCTAGGTATAATGCTAGCTTAACTTTAAGAAGGAGATATACATATGACCATGATTACGGATTCACTGGCCGTCGTTTTACAACGTCGTGACTGGGA	AGTC
#322	TAATACGACTCACTATAGGGGAATTGTGAGCGGATAACAATTCCCCATCTAGGTTCTGACAGCTAGCTCAGTCCTAGGTATAATGCTAGCTTAACTTTAAGAAGGAGATATACATATGACCATGATTACGGATTCACTGGCCGTCGTTTTACAACGTCGTGACTGGGA	GGTT
#323	TAATACGACTCACTATAGGGGAATTGTGAGCGGATAACAATTCCCCATCTAAGTCCTGACAGCTAGCTCAGTCCTAGGTATAATGCTAGCTTAACTTTAAGAAGGAGATATACATATGACCATGATTACGGATTCACTGGCCGTCGTTTTACAACGTCGTGACTGGGA	AGTC
#324	TAATACGACTCACTATAGGGGAATTGTGAGCGGATAACAATTCCCCATCTAGGTTCTGACAGCTAGCTCAGTCCTAGGTATAATGCTAGCTTAACTTTAAGAAGGAGATATACATATGACCATGATTACGGATTCACTGGCCGTCGTTTTACAACGTCGTGACTGGGA	GGTT
#325	TAATACGACTCACTATAGGGGAATTGTGAGCGGATAACAATTCCCCATCTAGGTACTGACAGCTAGCTCAGTCCTAGGTATAATGCTAGCTTAACTTTAAGAAGGAGATATACATATGACCATGATTACGGATTCACTGGCCGTCGTTTTACAACGTCGTGACTGGGA	GGTA
#326	TAATACGACTCACTATAGGGGAATTGTGAGCGGATAACAATTCCCCATCTACGTACTGACAGCTAGCTCAGTCCTAGGTATAATGCTAGCTTAACTTTAAGAAGGAGATATACATATGACCATGATTACGGATTCACTGGCCGTCGTTTTACAACGTCGTGACTGGGA	CGTA
#327	TAATACGACTCACTATAGGGGAATTGTGAGCGGATAACAATTCCCCATCTACGTACTGACAGCTAGCTCAGTCCTAGGTATAATGCTAGCTTAACTTTAAGAAGGAGATATACATATGACCATGATTACGGATTCACTGGCCGTCGTTTTACAACGTCGTGACTGGGA	CGTA
#328	TAATACGACTCACTATAGGGGAATTGTGAGCGGATAACAATTCCCCATCTACGTTCTGACAGCTAGCTCAGTCCTAGGTATAATGCTAGCTTAACTTTAAGAAGGAGATATACATATGACCATGATTACGGATTCACTGGCCGTCGTTTTACAACGTCGTGACTGGGA	CGTT
#329	TAATACGACTCACTATAGGGGAATTGTGAGCGGATAACAATTCCCCATCTAAGTTCTGACAGCTAGCTCAGTCCTAGGTATAATGCTAGCTTAACTTTAAGAAGGAGATATACATATGACCATGATTACGGATTCACTGGCCGTCGTTTTACAACGTCGTGACTGGGA	AGTT
#330	TAATACGACTCACTATAGGGGAATTGTGAGCGGATAACAATTCCCCATCTAGGTACTGACAGCTAGCTCAGTCCTAGGTATAATGCTAGCTTAACTTTAAGAAGGAGATATACATATGACCATGATTACGGATTCACTGGCCGTCGTTTTACAACGTCGTGACTGGGA	GGTA
#331	TAATACGACTCACTATAGGGGAATTGTGAGCGGATAACAATTCCCCATCTACGTTCTGACAGCTAGCTCAGTCCTAGGTATAATGCTAGCTTAACTTTAAGAAGGAGATATACATATGACCATGATTACGGATTCACTGGCCGTCGTTTTACAACGTCGTGACTGGGA	CGTT
#332	TAATACGACTCACTATAGGGGAATTGTGAGCGGATAACAATTCCCCATCTATGTCCTGACAGCTAGCTCAGTCCTAGGTATAATGCTAGCTTAACTTTAAGAAGGAGATATACATATGACCATGATTACGGATTCACTGGCCGTCGTTTTACAACGTCGTGACTGGGA	TGTC
#333	TAATACGACTCACTATAGGGGAATTGTGAGCGGATAACAATTCCCCATCTAGGTACTGACAGCTAGCTCAGTCCTAGGTATAATGCTAGCTTAACTTTAAGAAGGAGATATACATATGACCATGATTACGGATTCACTGGCCGTCGTTTTACAACGTCGTGACTGGGA	GGTA
#334	TAATACGACTCACTATAGGGGAATTGTGAGCGGATAACAATTCCCCATCTACGTTCTGACAGCTAGCTCAGTCCTAGGTATAATGCTAGCTTAACTTTAAGAAGGAGATATACATATGACCATGATTACGGATTCACTGGCCGTCGTTTTACAACGTCGTGACTGGGA	CGTT
#335	TAATACGACTCACTATAGGGGAATTGTGAGCGGATAACAATTCCCCATCTATGTACTGACAGCTAGCTCAGTCCTAGGTATAATGCTAGCTTAACTTTAAGAAGGAGATATACATATGACCATGATTACGGATTCACTGGCCGTCGTTTTACAACGTCGTGACTGGGA	TGTA
#336	TAATACGACTCACTATAGGGGAATTGTGAGCGGATAACAATTCCCCATCTACGTACTGACAGCTAGCTCAGTCCTAGGTATAATGCTAGCTTAACTTTAAGAAGGAGATATACATATGACCATGATTACGGATTCACTGGCCGTCGTTTTACAACGTCGTGACTGGGA	CGTA
#337	TAATACGACTCACTATAGGGGAATTGTGAGCGGATAACAATTCCCCATCTAAGTACTGACAGCTAGCTCAGTCCTAGGTATAATGCTAGCTTAACTTTAAGAAGGAGATATACATATGACCATGATTACGGATTCACTGGCCGTCGTTTTACAACGTCGTGACTGGGA	AGTA
#338	TAATACGACTCACTATAGGGGAATTGTGAGCGGATAACAATTCCCCATCTAGGTTCTGACAGCTAGCTCAGTCCTAGGTATAATGCTAGCTTAACTTTAAGAAGGAGATATACATATGACCATGATTACGGATTCACTGGCCGTCGTTTTACAACGTCGTGACTGGGA	GGTT
#339	TAATACGACTCACTATAGGGGAATTGTGAGCGGATAACAATTCCCCATCTAGGTTCTGACAGCTAGCTCAGTCCTAGGTATAATGCTAGCTTAACTTTAAGAAGGAGATATACATATGACCATGATTACGGATTCACTGGCCGTCGTTTTACAACGTCGTGACTGGGA	GGTT
#340	TAATACGACTCACTATAGGGGAATTGTGAGCGGATAACAATTCCCCATCTATGTTCTGACAGCTAGCTCAGTCCTAGGTATAATGCTAGCTTAACTTTAAGAAGGAGATATACATATGACCATGATTACGGATTCACTGGCCGTCGTTTTACAACGTCGTGACTGGGA	TGTT
#341	TAATACGACTCACTATAGGGGAATTGTGAGCGGATAACAATTCCCCATCTATGTACTGACAGCTAGCTCAGTCCTAGGTATAATGCTAGCTTAACTTTAAGAAGGAGATATACATATGACCATGATTACGGATTCACTGGCCGTCGTTTTACAACGTCGTGACTGGGA	TGTA
#342	TAATACGACTCACTATAGGGGAATTGTGAGCGGATAACAATTCCCCATCTATGTTCTGACAGCTAGCTCAGTCCTAGGTATAATGCTAGCTTAACTTTAAGAAGGAGATATACATATGACCATGATTACGGATTCACTGGCCGTCGTTTTACAACGTCGTGACTGGGA	TGTT
#343	TAATACGACTCACTATAGGGGAATTGTGAGCGGATAACAATTCCCCATCTATGTTCTGACAGCTAGCTCAGTCCTAGGTATAATGCTAGCTTAACTTTAAGAAGGAGATATACATATGACCATGATTACGGATTCACTGGCCGTCGTTTTACAACGTCGTGACTGGGA	TGTT
#344	TAATACGACTCACTATAGGGGAATTGTGAGCGGATAACAATTCCCCATCTAAGTACTGACAGCTAGCTCAGTCCTAGGTATAATGCTAGCTTAACTTTAAGAAGGAGATATACATATGACCATGATTACGGATTCACTGGCCGTCGTTTTACAACGTCGTGACTGGGA	AGTA
#345	TAATACGACTCACTATAGGGGAATTGTGAGCGGATAACAATTCCCCATCTACGTACTGACAGCTAGCTCAGTCCTAGGTATAATGCTAGCTTAACTTTAAGAAGGAGATATACATATGACCATGATTACGGATTCACTGGCCGTCGTTTTACAACGTCGTGACTGGGA	CGTA
#346	TAATACGACTCACTATAGGGGAATTGTGAGCGGATAACAATTCCCCATCTACGTTCTGACAGCTAGCTCAGTCCTAGGTATAATGCTAGCTTAACTTTAAGAAGGAGATATACATATGACCATGATTACGGATTCACTGGCCGTCGTTTTACAACGTCGTGACTGGGA	CGTT
#347	TAATACGACTCACTATAGGGGAATTGTGAGCGGATAACAATTCCCCATCTACGTTCTGACAGCTAGCTCAGTCCTAGGTATAATGCTAGCTTAACTTTAAGAAGGAGATATACATATGACCATGATTACGGATTCACTGGCCGTCGTTTTACAACGTCGTGACTGGGA	CGTT
#348	TAATACGACTCACTATAGGGGAATTGTGAGCGGATAACAATTCCCCATCTATGTACTGACAGCTAGCTCAGTCCTAGGTATAATGCTAGCTTAACTTTAAGAAGGAGATATACATATGACCATGATTACGGATTCACTGGCCGTCGTTTTACAACGTCGTGACTGGGA	TGTA
#349	TAATACGACTCACTATAGGGGAATTGTGAGCGGATAACAATTCCCCATCTAGGTTCTGACAGCTAGCTCAGTCCTAGGTATAATGCTAGCTTAACTTTAAGAAGGAGATATACATATGACCATGATTACGGATTCACTGGCCGTCGTTTTACAACGTCGTGACTGGGA	GGTT
#350	TAATACGACTCACTATAGGGGAATTGTGAGCGGATAACAATTCCCCATCTAGGTTCTGACAGCTAGCTCAGTCCTAGGTATAATGCTAGCTTAACTTTAAGAAGGAGATATACATATGACCATGATTACGGATTCACTGGCCGTCGTTTTACAACGTCGTGACTGGGA	GGTT
#351	TAATACGACTCACTATAGGGGAATTGTGAGCGGATAACAATTCCCCATCTACGTTCTGACAGCTAGCTCAGTCCTAGGTATAATGCTAGCTTAACTTTAAGAAGGAGATATACATATGACCATGATTACGGATTCACTGGCCGTCGTTTTACAACGTCGTGACTGGGA	CGTT
#352	TAATACGACTCACTATAGGGGAATTGTGAGCGGATAACAATTCCCCATCTACGTTCTGACAGCTAGCTCAGTCCTAGGTATAATGCTAGCTTAACTTTAAGAAGGAGATATACATATGACCATGATTACGGATTCACTGGCCGTCGTTTTACAACGTCGTGACTGGGA	CGTT
#353	TAATACGACTCACTATAGGGGAATTGTGAGCGGATAACAATTCCCCATCTAAGTTCTGACAGCTAGCTCAGTCCTAGGTATAATGCTAGCTTAACTTTAAGAAGGAGATATACATATGACCATGATTACGGATTCACTGGCCGTCGTTTTACAACGTCGTGACTGGGA	AGTT
#354	TAATACGACTCACTATAGGGGAATTGTGAGCGGATAACAATTCCCCATCTATGTACTGACAGCTAGCTCAGTCCTAGGTATAATGCTAGCTTAACTTTAAGAAGGAGATATACATATGACCATGATTACGGATTCACTGGCCGTCGTTTTACAACGTCGTGACTGGGA	TGTA
#355	TAATACGACTCACTATAGGGGAATTGTGAGCGGATAACAATTCCCCATCTACGTTCTGACAGCTAGCTCAGTCCTAGGTATAATGCTAGCTTAACTTTAAGAAGGAGATATACATATGACCATGATTACGGATTCACTGGCCGTCGTTTTACAACGTCGTGACTGGGA	CGTT
#356	TAATACGACTCACTATAGGGGAATTGTGAGCGGATAACAATTCCCCATCTAAGTACTGACAGCTAGCTCAGTCCTAGGTATAATGCTAGCTTAACTTTAAGAAGGAGATATACATATGACCATGATTACGGATTCACTGGCCGTCGTTTTACAACGTCGTGACTGGGA	AGTA
#357	TAATACGACTCACTATAGGGGAATTGTGAGCGGATAACAATTCCCCATCTACGTACTGACAGCTAGCTCAGTCCTAGGTATAATGCTAGCTTAACTTTAAGAAGGAGATATACATATGACCATGATTACGGATTCACTGGCCGTCGTTTTACAACGTCGTGACTGGGA	CGTA
#358	TAATACGACTCACTATAGGGGAATTGTGAGCGGATAACAATTCCCCATCTAAGTTCTGACAGCTAGCTCAGTCCTAGGTATAATGCTAGCTTAACTTTAAGAAGGAGATATACATATGACCATGATTACGGATTCACTGGCCGTCGTTTTACAACGTCGTGACTGGGA	AGTT
#359	TAATACGACTCACTATAGGGGAATTGTGAGCGGATAACAATTCCCCATCTAAGTTCTGACAGCTAGCTCAGTCCTAGGTATAATGCTAGCTTAACTTTAAGAAGGAGATATACATATGACCATGATTACGGATTCACTGGCCGTCGTTTTACAACGTCGTGACTGGGA	AGTT
#360	TAATACGACTCACTATAGGGGAATTGTGAGCGGATAACAATTCCCCATCTATGTTCTGACAGCTAGCTCAGTCCTAGGTATAATGCTAGCTTAACTTTAAGAAGGAGATATACATATGACCATGATTACGGATTCACTGGCCGTCGTTTTACAACGTCGTGACTGGGA	TGTT
#361	TAATACGACTCACTATAGGGGAATTGTGAGCGGATAACAATTCCCCATCTAGGTTCTGACAGCTAGCTCAGTCCTAGGTATAATGCTAGCTTAACTTTAAGAAGGAGATATACATATGACCATGATTACGGATTCACTGGCCGTCGTTTTACAACGTCGTGACTGGGA	GGTT
#362	TAATACGACTCACTATAGGGGAATTGTGAGCGGATAACAATTCCCCATCTATGTACTGACAGCTAGCTCAGTCCTAGGTATAATGCTAGCTTAACTTTAAGAAGGAGATATACATATGACCATGATTACGGATTCACTGGCCGTCGTTTTACAACGTCGTGACTGGGA	TGTA
#363	TAATACGACTCACTATAGGGGAATTGTGAGCGGATAACAATTCCCCATCTAGGTACTGACAGCTAGCTCAGTCCTAGGTATAATGCTAGCTTAACTTTAAGAAGGAGATATACATATGACCATGATTACGGATTCACTGGCCGTCGTTTTACAACGTCGTGACTGGGA	GGTA
#364	TAATACGACTCACTATAGGGGAATTGTGAGCGGATAACAATTCCCCATCTAAGTTCTGACAGCTAGCTCAGTCCTAGGTATAATGCTAGCTTAACTTTAAGAAGGAGATATACATATGACCATGATTACGGATTCACTGGCCGTCGTTTTACAACGTCGTGACTGGGA	AGTT
#365	TAATACGACTCACTATAGGGGAATTGTGAGCGGATAACAATTCCCCATCTAAGTACTGACAGCTAGCTCAGTCCTAGGTATAATGCTAGCTTAACTTTAAGAAGGAGATATACATATGACCATGATTACGGATTCACTGGCCGTCGTTTTACAACGTCGTGACTGGGA	AGTA
#366	TAATACGACTCACTATAGGGGAATTGTGAGCGGATAACAATTCCCCATCTACGTTCTGACAGCTAGCTCAGTCCTAGGTATAATGCTAGCTTAACTTTAAGAAGGAGATATACATATGACCATGATTACGGATTCACTGGCCGTCGTTTTACAACGTCGTGACTGGGA	CGTT
#367	TAATACGACTCACTATAGGGGAATTGTGAGCGGATAACAATTCCCCATCTATGTACTGACAGCTAGCTCAGTCCTAGGTATAATGCTAGCTTAACTTTAAGAAGGAGATATACATATGACCATGATTACGGATTCACTGGCCGTCGTTTTACAACGTCGTGACTGGGA	TGTA
#368	TAATACGACTCACTATAGGGGAATTGTGAGCGGATAACAATTCCCCATCTAGGTTCTGACAGCTAGCTCAGTCCTAGGTATAATGCTAGCTTAACTTTAAGAAGGAGATATACATATGACCATGATTACGGATTCACTGGCCGTCGTTTTACAACGTCGTGACTGGGA	GGTT
#369	TAATACGACTCACTATAGGGGAATTGTGAGCGGATAACAATTCCCCATCTACGTCCTGACAGCTAGCTCAGTCCTAGGTATAATGCTAGCTTAACTTTAAGAAGGAGATATACATATGACCATGATTACGGATTCACTGGCCGTCGTTTTACAACGTCGTGACTGGGA	CGTC
#370	TAATACGACTCACTATAGGGGAATTGTGAGCGGATAACAATTCCCCATCTAGGTACTGACAGCTAGCTCAGTCCTAGGTATAATGCTAGCTTAACTTTAAGAAGGAGATATACATATGACCATGATTACGGATTCACTGGCCGTCGTTTTACAACGTCGTGACTGGGA	GGTA
#371	TAATACGACTCACTATAGGGGAATTGTGAGCGGATAACAATTCCCCATCTAAGTTCTGACAGCTAGCTCAGTCCTAGGTATAATGCTAGCTTAACTTTAAGAAGGAGATATACATATGACCATGATTACGGATTCACTGGCCGTCGTTTTACAACGTCGTGACTGGGA	AGTT
#372	TAATACGACTCACTATAGGGGAATTGTGAGCGGATAACAATTCCCCATCTACGTTCTGACAGCTAGCTCAGTCCTAGGTATAATGCTAGCTTAACTTTAAGAAGGAGATATACATATGACCATGATTACGGATTCACTGGCCGTCGTTTTACAACGTCGTGACTGGGA	CGTT
#373	TAATACGACTCACTATAGGGGAATTGTGAGCGGATAACAATTCCCCATCTACGTCCTGACAGCTAGCTCAGTCCTAGGTATAATGCTAGCTTAACTTTAAGAAGGAGATATACATATGACCATGATTACGGATTCACTGGCCGTCGTTTTACAACGTCGTGACTGGGA	CGTC
#374	TAATACGACTCACTATAGGGGAATTGTGAGCGGATAACAATTCCCCATCTAAGTTCTGACAGCTAGCTCAGTCCTAGGTATAATGCTAGCTTAACTTTAAGAAGGAGATATACATATGACCATGATTACGGATTCACTGGCCGTCGTTTTACAACGTCGTGACTGGGA	AGTT
#375	TAATACGACTCACTATAGGGGAATTGTGAGCGGATAACAATTCCCCATCTACGTTCTGACAGCTAGCTCAGTCCTAGGTATAATGCTAGCTTAACTTTAAGAAGGAGATATACATATGACCATGATTACGGATTCACTGGCCGTCGTTTTACAACGTCGTGACTGGGA	CGTT
#376	TAATACGACTCACTATAGGGGAATTGTGAGCGGATAACAATTCCCCATCTATGTTCTGACAGCTAGCTCAGTCCTAGGTATAATGCTAGCTTAACTTTAAGAAGGAGATATACATATGACCATGATTACGGATTCACTGGCCGTCGTTTTACAACGTCGTGACTGGGA	TGTT
#377	TAATACGACTCACTATAGGGGAATTGTGAGCGGATAACAATTCCCCATCTACGTCCTGACAGCTAGCTCAGTCCTAGGTATAATGCTAGCTTAACTTTAAGAAGGAGATATACATATGACCATGATTACGGATTCACTGGCCGTCGTTTTACAACGTCGTGACTGGGA	CGTC
#378	TAATACGACTCACTATAGGGGAATTGTGAGCGGATAACAATTCCCCATCTATGTACTGACAGCTAGCTCAGTCCTAGGTATAATGCTAGCTTAACTTTAAGAAGGAGATATACATATGACCATGATTACGGATTCACTGGCCGTCGTTTTACAACGTCGTGACTGGGA	TGTA
#379	TAATACGACTCACTATAGGGGAATTGTGAGCGGATAACAATTCCCCATCTACGTTCTGACAGCTAGCTCAGTCCTAGGTATAATGCTAGCTTAACTTTAAGAAGGAGATATACATATGACCATGATTACGGATTCACTGGCCGTCGTTTTACAACGTCGTGACTGGGA	CGTT
#380	TAATACGACTCACTATAGGGGAATTGTGAGCGGATAACAATTCCCCATCTAAGTTCTGACAGCTAGCTCAGTCCTAGGTATAATGCTAGCTTAACTTTAAGAAGGAGATATACATATGACCATGATTACGGATTCACTGGCCGTCGTTTTACAACGTCGTGACTGGGA	AGTT
#381	TAATACGACTCACTATAGGGGAATTGTGAGCGGATAACAATTCCCCATCTATGTTCTGACAGCTAGCTCAGTCCTAGGTATAATGCTAGCTTAACTTTAAGAAGGAGATATACATATGACCATGATTACGGATTCACTGGCCGTCGTTTTACAACGTCGTGACTGGGA	TGTT
#382	TAATACGACTCACTATAGGGGAATTGTGAGCGGATAACAATTCCCCATCTACGTTCTGACAGCTAGCTCAGTCCTAGGTATAATGCTAGCTTAACTTTAAGAAGGAGATATACATATGACCATGATTACGGATTCACTGGCCGTCGTTTTACAACGTCGTGACTGGGA	CGTT
#383	TAATACGACTCACTATAGGGGAATTGTGAGCGGATAACAATTCCCCATCTAGGTTCTGACAGCTAGCTCAGTCCTAGGTATAATGCTAGCTTAACTTTAAGAAGGAGATATACATATGACCATGATTACGGATTCACTGGCCGTCGTTTTACAACGTCGTGACTGGGA	GGTT
#384	TAATACGACTCACTATAGGGGAATTGTGAGCGGATAACAATTCCCCATCTAGGTTCTGACAGCTAGCTCAGTCCTAGGTATAATGCTAGCTTAACTTTAAGAAGGAGATATACATATGACCATGATTACGGATTCACTGGCCGTCGTTTTACAACGTCGTGACTGGGA	GGTT
#385	TAATACGACTCACTATAGGGGAATTGTGAGCGGATAACAATTCCCCATCTACGTACTGACAGCTAGCTCAGTCCTAGGTATAATGCTAGCTTAACTTTAAGAAGGAGATATACATATGACCATGATTACGGATTCACTGGCCGTCGTTTTACAACGTCGTGACTGGGA	CGTA
#386	TAATACGACTCACTATAGGGGAATTGTGAGCGGATAACAATTCCCCATCTATGTTCTGACAGCTAGCTCAGTCCTAGGTATAATGCTAGCTTAACTTTAAGAAGGAGATATACATATGACCATGATTACGGATTCACTGGCCGTCGTTTTACAACGTCGTGACTGGGA	TGTT
#387	TAATACGACTCACTATAGGGGAATTGTGAGCGGATAACAATTCCCCATCTAGGTTCTGACAGCTAGCTCAGTCCTAGGTATAATGCTAGCTTAACTTTAAGAAGGAGATATACATATGACCATGATTACGGATTCACTGGCCGTCGTTTTACAACGTCGTGACTGGGA	GGTT
Source sequence data for Supplementary Data Table 1_exp2.
ID	sequence of PCR amplified region	PAM
#1	TAATACGACTCACTATAGGGGAATTGTGAGCGGATAACAATTCCCCATCTATGTTCTGACAGCTAGCTCAGTCCTAGGTATAATGCTAGCTTAACTTTAAGAAGGAGATATACATATGACCATGATTACGGATTCACTGGCCGTCGTTTTACAACGTCGTGACTGGGA	TGTT
#2	TAATACGACTCACTATAGGGGAATTGTGAGCGGATAACAATTCCCCATCTATGTCCTGACAGCTAGCTCAGTCCTAGGTATAATGCTAGCTTAACTTTAAGAAGGAGATATACATATGACCATGATTACGGATTCACTGGCCGTCGTTTTACAACGTCGTGACTGGGA	TGTC
#3	TAATACGACTCACTATAGGGGAATTGTGAGCGGATAACAATTCCCCATCTATGTTCTGACAGCTAGCTCAGTCCTAGGTATAATGCTAGCTTAACTTTAAGAAGGAGATATACATATGACCATGATTACGGATTCACTGGCCGTCGTTTTACAACGTCGTGACTGGGA	TGTT
#4	TAATACGACTCACTATAGGGGAATTGTGAGCGGATAACAATTCCCCATCTATGTCCTGACAGCTAGCTCAGTCCTAGGTATAATGCTAGCTTAACTTTAAGAAGGAGATATACATATGACCATGATTACGGATTCACTGGCCGTCGTTTTACAACGTCGTGACTGGGA	TGTC
#5	TAATACGACTCACTATAGGGGAATTGTGAGCGGATAACAATTCCCCATCTACGTTCTGACAGCTAGCTCAGTCCTAGGTATAATGCTAGCTTAACTTTAAGAAGGAGATATACATATGACCATGATTACGGATTCACTGGCCGTCGTTTTACAACGTCGTGACTGGGA	CGTT
#6	TAATACGACTCACTATAGGGGAATTGTGAGCGGATAACAATTCCCCATCTAAGTTCTGACAGCTAGCTCAGTCCTAGGTATAATGCTAGCTTAACTTTAAGAAGGAGATATACATATGACCATGATTACGGATTCACTGGCCGTCGTTTTACAACGTCGTGACTGGGA	AGTT
#7	TAATACGACTCACTATAGGGGAATTGTGAGCGGATAACAATTCCCCATCTAGGTACTGACAGCTAGCTCAGTCCTAGGTATAATGCTAGCTTAACTTTAAGAAGGAGATATACATATGACCATGATTACGGATTCACTGGCCGTCGTTTTACAACGTCGTGACTGGGA	GGTA
#8	TAATACGACTCACTATAGGGGAATTGTGAGCGGATAACAATTCCCCATCTACGTACTGACAGCTAGCTCAGTCCTAGGTATAATGCTAGCTTAACTTTAAGAAGGAGATATACATATGACCATGATTACGGATTCACTGGCCGTCGTTTTACAACGTCGTGACTGGGA	CGTA
#9	TAATACGACTCACTATAGGGGAATTGTGAGCGGATAACAATTCCCCATCTACGTCCTGACAGCTAGCTCAGTCCTAGGTATAATGCTAGCTTAACTTTAAGAAGGAGATATACATATGACCATGATTACGGATTCACTGGCCGTCGTTTTACAACGTCGTGACTGGGA	CGTC
#10	TAATACGACTCACTATAGGGGAATTGTGAGCGGATAACAATTCCCCATCTAAGTTCTGACAGCTAGCTCAGTCCTAGGTATAATGCTAGCTTAACTTTAAGAAGGAGATATACATATGACCATGATTACGGATTCACTGGCCGTCGTTTTACAACGTCGTGACTGGGA	AGTT
#11	TAATACGACTCACTATAGGGGAATTGTGAGCGGATAACAATTCCCCATCTAAGTTCTGACAGCTAGCTCAGTCCTAGGTATAATGCTAGCTTAACTTTAAGAAGGAGATATACATATGACCATGATTACGGATTCACTGGCCGTCGTTTTACAACGTCGTGACTGGGA	AGTT
#12	TAATACGACTCACTATAGGGGAATTGTGAGCGGATAACAATTCCCCATCTAGGTTCTGACAGCTAGCTCAGTCCTAGGTATAATGCTAGCTTAACTTTAAGAAGGAGATATACATATGACCATGATTACGGATTCACTGGCCGTCGTTTTACAACGTCGTGACTGGGA	GGTT
#13	TAATACGACTCACTATAGGGGAATTGTGAGCGGATAACAATTCCCCATCTAAGTACTGACAGCTAGCTCAGTCCTAGGTATAATGCTAGCTTAACTTTAAGAAGGAGATATACATATGACCATGATTACGGATTCACTGGCCGTCGTTTTACAACGTCGTGACTGGGA	AGTA
#14	TAATACGACTCACTATAGGGGAATTGTGAGCGGATAACAATTCCCCATCTAGGTTCTGACAGCTAGCTCAGTCCTAGGTATAATGCTAGCTTAACTTTAAGAAGGAGATATACATATGACCATGATTACGGATTCACTGGCCGTCGTTTTACAACGTCGTGACTGGGA	GGTT
#15	TAATACGACTCACTATAGGGGAATTGTGAGCGGATAACAATTCCCCATCTAGGTTCTGACAGCTAGCTCAGTCCTAGGTATAATGCTAGCTTAACTTTAAGAAGGAGATATACATATGACCATGATTACGGATTCACTGGCCGTCGTTTTACAACGTCGTGACTGGGA	GGTT
#16	TAATACGACTCACTATAGGGGAATTGTGAGCGGATAACAATTCCCCATCTATGTTCTGACAGCTAGCTCAGTCCTAGGTATAATGCTAGCTTAACTTTAAGAAGGAGATATACATATGACCATGATTACGGATTCACTGGCCGTCGTTTTACAACGTCGTGACTGGGA	TGTT
#17	TAATACGACTCACTATAGGGGAATTGTGAGCGGATAACAATTCCCCATCTATGTTCTGACAGCTAGCTCAGTCCTAGGTATAATGCTAGCTTAACTTTAAGAAGGAGATATACATATGACCATGATTACGGATTCACTGGCCGTCGTTTTACAACGTCGTGACTGGGA	TGTT
#18	TAATACGACTCACTATAGGGGAATTGTGAGCGGATAACAATTCCCCATCTATGTACTGACAGCTAGCTCAGTCCTAGGTATAATGCTAGCTTAACTTTAAGAAGGAGATATACATATGACCATGATTACGGATTCACTGGCCGTCGTTTTACAACGTCGTGACTGGGA	TGTA
#19	TAATACGACTCACTATAGGGGAATTGTGAGCGGATAACAATTCCCCATCTAAGTTCTGACAGCTAGCTCAGTCCTAGGTATAATGCTAGCTTAACTTTAAGAAGGAGATATACATATGACCATGATTACGGATTCACTGGCCGTCGTTTTACAACGTCGTGACTGGGA	AGTT
#20	TAATACGACTCACTATAGGGGAATTGTGAGCGGATAACAATTCCCCATCTATGTTCTGACAGCTAGCTCAGTCCTAGGTATAATGCTAGCTTAACTTTAAGAAGGAGATATACATATGACCATGATTACGGATTCACTGGCCGTCGTTTTACAACGTCGTGACTGGGA	TGTT
#21	TAATACGACTCACTATAGGGGAATTGTGAGCGGATAACAATTCCCCATCTACGTCCTGACAGCTAGCTCAGTCCTAGGTATAATGCTAGCTTAACTTTAAGAAGGAGATATACATATGACCATGATTACGGATTCACTGGCCGTCGTTTTACAACGTCGTGACTGGGA	CGTC
#22	TAATACGACTCACTATAGGGGAATTGTGAGCGGATAACAATTCCCCATCTATGTCCTGACAGCTAGCTCAGTCCTAGGTATAATGCTAGCTTAACTTTAAGAAGGAGATATACATATGACCATGATTACGGATTCACTGGCCGTCGTTTTACAACGTCGTGACTGGGA	TGTC
#23	TAATACGACTCACTATAGGGGAATTGTGAGCGGATAACAATTCCCCATCTAGGTACTGACAGCTAGCTCAGTCCTAGGTATAATGCTAGCTTAACTTTAAGAAGGAGATATACATATGACCATGATTACGGATTCACTGGCCGTCGTTTTACAACGTCGTGACTGGGA	GGTA
#24	TAATACGACTCACTATAGGGGAATTGTGAGCGGATAACAATTCCCCATCTACGTTCTGACAGCTAGCTCAGTCCTAGGTATAATGCTAGCTTAACTTTAAGAAGGAGATATACATATGACCATGATTACGGATTCACTGGCCGTCGTTTTACAACGTCGTGACTGGGA	CGTT
#25	TAATACGACTCACTATAGGGGAATTGTGAGCGGATAACAATTCCCCATCTAGGTTCTGACAGCTAGCTCAGTCCTAGGTATAATGCTAGCTTAACTTTAAGAAGGAGATATACATATGACCATGATTACGGATTCACTGGCCGTCGTTTTACAACGTCGTGACTGGGA	GGTT
#26	TAATACGACTCACTATAGGGGAATTGTGAGCGGATAACAATTCCCCATCTAAGTACTGACAGCTAGCTCAGTCCTAGGTATAATGCTAGCTTAACTTTAAGAAGGAGATATACATATGACCATGATTACGGATTCACTGGCCGTCGTTTTACAACGTCGTGACTGGGA	AGTA
#27	TAATACGACTCACTATAGGGGAATTGTGAGCGGATAACAATTCCCCATCTACGTTCTGACAGCTAGCTCAGTCCTAGGTATAATGCTAGCTTAACTTTAAGAAGGAGATATACATATGACCATGATTACGGATTCACTGGCCGTCGTTTTACAACGTCGTGACTGGGA	CGTT
#28	TAATACGACTCACTATAGGGGAATTGTGAGCGGATAACAATTCCCCATCTATGTTCTGACAGCTAGCTCAGTCCTAGGTATAATGCTAGCTTAACTTTAAGAAGGAGATATACATATGACCATGATTACGGATTCACTGGCCGTCGTTTTACAACGTCGTGACTGGGA	TGTT
#29	TAATACGACTCACTATAGGGGAATTGTGAGCGGATAACAATTCCCCATCTAGGTCCTGACAGCTAGCTCAGTCCTAGGTATAATGCTAGCTTAACTTTAAGAAGGAGATATACATATGACCATGATTACGGATTCACTGGCCGTCGTTTTACAACGTCGTGACTGGGA	GGTC
#30	TAATACGACTCACTATAGGGGAATTGTGAGCGGATAACAATTCCCCATCTATGTCCTGACAGCTAGCTCAGTCCTAGGTATAATGCTAGCTTAACTTTAAGAAGGAGATATACATATGACCATGATTACGGATTCACTGGCCGTCGTTTTACAACGTCGTGACTGGGA	TGTC
#31	TAATACGACTCACTATAGGGGAATTGTGAGCGGATAACAATTCCCCATCTAGGTTCTGACAGCTAGCTCAGTCCTAGGTATAATGCTAGCTTAACTTTAAGAAGGAGATATACATATGACCATGATTACGGATTCACTGGCCGTCGTTTTACAACGTCGTGACTGGGA	GGTT
#32	TAATACGACTCACTATAGGGGAATTGTGAGCGGATAACAATTCCCCATCTACGTCCTGACAGCTAGCTCAGTCCTAGGTATAATGCTAGCTTAACTTTAAGAAGGAGATATACATATGACCATGATTACGGATTCACTGGCCGTCGTTTTACAACGTCGTGACTGGGA	CGTC
#33	TAATACGACTCACTATAGGGGAATTGTGAGCGGATAACAATTCCCCATCTATGTTCTGACAGCTAGCTCAGTCCTAGGTATAATGCTAGCTTAACTTTAAGAAGGAGATATACATATGACCATGATTACGGATTCACTGGCCGTCGTTTTACAACGTCGTGACTGGGA	TGTT
#34	TAATACGACTCACTATAGGGGAATTGTGAGCGGATAACAATTCCCCATCTACGTTCTGACAGCTAGCTCAGTCCTAGGTATAATGCTAGCTTAACTTTAAGAAGGAGATATACATATGACCATGATTACGGATTCACTGGCCGTCGTTTTACAACGTCGTGACTGGGA	CGTT
#35	TAATACGACTCACTATAGGGGAATTGTGAGCGGATAACAATTCCCCATCTAAGTACTGACAGCTAGCTCAGTCCTAGGTATAATGCTAGCTTAACTTTAAGAAGGAGATATACATATGACCATGATTACGGATTCACTGGCCGTCGTTTTACAACGTCGTGACTGGGA	AGTA
#36	TAATACGACTCACTATAGGGGAATTGTGAGCGGATAACAATTCCCCATCTAAGTACTGACAGCTAGCTCAGTCCTAGGTATAATGCTAGCTTAACTTTAAGAAGGAGATATACATATGACCATGATTACGGATTCACTGGCCGTCGTTTTACAACGTCGTGACTGGGA	AGTA
#37	TAATACGACTCACTATAGGGGAATTGTGAGCGGATAACAATTCCCCATCTAAGTCCTGACAGCTAGCTCAGTCCTAGGTATAATGCTAGCTTAACTTTAAGAAGGAGATATACATATGACCATGATTACGGATTCACTGGCCGTCGTTTTACAACGTCGTGACTGGGA	AGTC
#38	TAATACGACTCACTATAGGGGAATTGTGAGCGGATAACAATTCCCCATCTAAGTTCTGACAGCTAGCTCAGTCCTAGGTATAATGCTAGCTTAACTTTAAGAAGGAGATATACATATGACCATGATTACGGATTCACTGGCCGTCGTTTTACAACGTCGTGACTGGGA	AGTT
#39	TAATACGACTCACTATAGGGGAATTGTGAGCGGATAACAATTCCCCATCTAAGTACTGACAGCTAGCTCAGTCCTAGGTATAATGCTAGCTTAACTTTAAGAAGGAGATATACATATGACCATGATTACGGATTCACTGGCCGTCGTTTTACAACGTCGTGACTGGGA	AGTA
#40	TAATACGACTCACTATAGGGGAATTGTGAGCGGATAACAATTCCCCATCTAGGTACTGACAGCTAGCTCAGTCCTAGGTATAATGCTAGCTTAACTTTAAGAAGGAGATATACATATGACCATGATTACGGATTCACTGGCCGTCGTTTTACAACGTCGTGACTGGGA	GGTA
#41	TAATACGACTCACTATAGGGGAATTGTGAGCGGATAACAATTCCCCATCTAGGTTCTGACAGCTAGCTCAGTCCTAGGTATAATGCTAGCTTAACTTTAAGAAGGAGATATACATATGACCATGATTACGGATTCACTGGCCGTCGTTTTACAACGTCGTGACTGGGA	GGTT
#42	TAATACGACTCACTATAGGGGAATTGTGAGCGGATAACAATTCCCCATCTATGTCCTGACAGCTAGCTCAGTCCTAGGTATAATGCTAGCTTAACTTTAAGAAGGAGATATACATATGACCATGATTACGGATTCACTGGCCGTCGTTTTACAACGTCGTGACTGGGA	TGTC
#43	TAATACGACTCACTATAGGGGAATTGTGAGCGGATAACAATTCCCCATCTAGGTTCTGACAGCTAGCTCAGTCCTAGGTATAATGCTAGCTTAACTTTAAGAAGGAGATATACATATGACCATGATTACGGATTCACTGGCCGTCGTTTTACAACGTCGTGACTGGGA	GGTT
#44	TAATACGACTCACTATAGGGGAATTGTGAGCGGATAACAATTCCCCATCTAAGTTCTGACAGCTAGCTCAGTCCTAGGTATAATGCTAGCTTAACTTTAAGAAGGAGATATACATATGACCATGATTACGGATTCACTGGCCGTCGTTTTACAACGTCGTGACTGGGA	AGTT
#45	TAATACGACTCACTATAGGGGAATTGTGAGCGGATAACAATTCCCCATCTACGTTCTGACAGCTAGCTCAGTCCTAGGTATAATGCTAGCTTAACTTTAAGAAGGAGATATACATATGACCATGATTACGGATTCACTGGCCGTCGTTTTACAACGTCGTGACTGGGA	CGTT
#46	TAATACGACTCACTATAGGGGAATTGTGAGCGGATAACAATTCCCCATCTAAGTACTGACAGCTAGCTCAGTCCTAGGTATAATGCTAGCTTAACTTTAAGAAGGAGATATACATATGACCATGATTACGGATTCACTGGCCGTCGTTTTACAACGTCGTGACTGGGA	AGTA
#47	TAATACGACTCACTATAGGGGAATTGTGAGCGGATAACAATTCCCCATCTAAGTACTGACAGCTAGCTCAGTCCTAGGTATAATGCTAGCTTAACTTTAAGAAGGAGATATACATATGACCATGATTACGGATTCACTGGCCGTCGTTTTACAACGTCGTGACTGGGA	AGTA
#48	TAATACGACTCACTATAGGGGAATTGTGAGCGGATAACAATTCCCCATCTACGTTCTGACAGCTAGCTCAGTCCTAGGTATAATGCTAGCTTAACTTTAAGAAGGAGATATACATATGACCATGATTACGGATTCACTGGCCGTCGTTTTACAACGTCGTGACTGGGA	CGTT
#49	TAATACGACTCACTATAGGGGAATTGTGAGCGGATAACAATTCCCCATCTAAGTTCTGACAGCTAGCTCAGTCCTAGGTATAATGCTAGCTTAACTTTAAGAAGGAGATATACATATGACCATGATTACGGATTCACTGGCCGTCGTTTTACAACGTCGTGACTGGGA	AGTT
#50	TAATACGACTCACTATAGGGGAATTGTGAGCGGATAACAATTCCCCATCTAAGTCCTGACAGCTAGCTCAGTCCTAGGTATAATGCTAGCTTAACTTTAAGAAGGAGATATACATATGACCATGATTACGGATTCACTGGCCGTCGTTTTACAACGTCGTGACTGGGA	AGTC
#51	TAATACGACTCACTATAGGGGAATTGTGAGCGGATAACAATTCCCCATCTACGTTCTGACAGCTAGCTCAGTCCTAGGTATAATGCTAGCTTAACTTTAAGAAGGAGATATACATATGACCATGATTACGGATTCACTGGCCGTCGTTTTACAACGTCGTGACTGGGA	CGTT
#52	TAATACGACTCACTATAGGGGAATTGTGAGCGGATAACAATTCCCCATCTATGTACTGACAGCTAGCTCAGTCCTAGGTATAATGCTAGCTTAACTTTAAGAAGGAGATATACATATGACCATGATTACGGATTCACTGGCCGTCGTTTTACAACGTCGTGACTGGGA	TGTA
#53	TAATACGACTCACTATAGGGGAATTGTGAGCGGATAACAATTCCCCATCTATGTTCTGACAGCTAGCTCAGTCCTAGGTATAATGCTAGCTTAACTTTAAGAAGGAGATATACATATGACCATGATTACGGATTCACTGGCCGTCGTTTTACAACGTCGTGACTGGGA	TGTT
#54	TAATACGACTCACTATAGGGGAATTGTGAGCGGATAACAATTCCCCATCTAGGTTCTGACAGCTAGCTCAGTCCTAGGTATAATGCTAGCTTAACTTTAAGAAGGAGATATACATATGACCATGATTACGGATTCACTGGCCGTCGTTTTACAACGTCGTGACTGGGA	GGTT
#55	TAATACGACTCACTATAGGGGAATTGTGAGCGGATAACAATTCCCCATCTAGGTCCTGACAGCTAGCTCAGTCCTAGGTATAATGCTAGCTTAACTTTAAGAAGGAGATATACATATGACCATGATTACGGATTCACTGGCCGTCGTTTTACAACGTCGTGACTGGGA	GGTC
#56	TAATACGACTCACTATAGGGGAATTGTGAGCGGATAACAATTCCCCATCTAAGTTCTGACAGCTAGCTCAGTCCTAGGTATAATGCTAGCTTAACTTTAAGAAGGAGATATACATATGACCATGATTACGGATTCACTGGCCGTCGTTTTACAACGTCGTGACTGGGA	AGTT
#57	TAATACGACTCACTATAGGGGAATTGTGAGCGGATAACAATTCCCCATCTACGTTCTGACAGCTAGCTCAGTCCTAGGTATAATGCTAGCTTAACTTTAAGAAGGAGATATACATATGACCATGATTACGGATTCACTGGCCGTCGTTTTACAACGTCGTGACTGGGA	CGTT
#58	TAATACGACTCACTATAGGGGAATTGTGAGCGGATAACAATTCCCCATCTACGTTCTGACAGCTAGCTCAGTCCTAGGTATAATGCTAGCTTAACTTTAAGAAGGAGATATACATATGACCATGATTACGGATTCACTGGCCGTCGTTTTACAACGTCGTGACTGGGA	CGTT
#59	TAATACGACTCACTATAGGGGAATTGTGAGCGGATAACAATTCCCCATCTAAGTTCTGACAGCTAGCTCAGTCCTAGGTATAATGCTAGCTTAACTTTAAGAAGGAGATATACATATGACCATGATTACGGATTCACTGGCCGTCGTTTTACAACGTCGTGACTGGGA	AGTT
#60	TAATACGACTCACTATAGGGGAATTGTGAGCGGATAACAATTCCCCATCTAGGTTCTGACAGCTAGCTCAGTCCTAGGTATAATGCTAGCTTAACTTTAAGAAGGAGATATACATATGACCATGATTACGGATTCACTGGCCGTCGTTTTACAACGTCGTGACTGGGA	GGTT
#61	TAATACGACTCACTATAGGGGAATTGTGAGCGGATAACAATTCCCCATCTAGGTCCTGACAGCTAGCTCAGTCCTAGGTATAATGCTAGCTTAACTTTAAGAAGGAGATATACATATGACCATGATTACGGATTCACTGGCCGTCGTTTTACAACGTCGTGACTGGGA	GGTC
#62	TAATACGACTCACTATAGGGGAATTGTGAGCGGATAACAATTCCCCATCTAGGTCCTGACAGCTAGCTCAGTCCTAGGTATAATGCTAGCTTAACTTTAAGAAGGAGATATACATATGACCATGATTACGGATTCACTGGCCGTCGTTTTACAACGTCGTGACTGGGA	GGTC
#63	TAATACGACTCACTATAGGGGAATTGTGAGCGGATAACAATTCCCCATCTAGGTCCTGACAGCTAGCTCAGTCCTAGGTATAATGCTAGCTTAACTTTAAGAAGGAGATATACATATGACCATGATTACGGATTCACTGGCCGTCGTTTTACAACGTCGTGACTGGGA	GGTC
#64	TAATACGACTCACTATAGGGGAATTGTGAGCGGATAACAATTCCCCATCTATGTCCTGACAGCTAGCTCAGTCCTAGGTATAATGCTAGCTTAACTTTAAGAAGGAGATATACATATGACCATGATTACGGATTCACTGGCCGTCGTTTTACAACGTCGTGACTGGGA	TGTC
#65	TAATACGACTCACTATAGGGGAATTGTGAGCGGATAACAATTCCCCATCTATGTCCTGACAGCTAGCTCAGTCCTAGGTATAATGCTAGCTTAACTTTAAGAAGGAGATATACATATGACCATGATTACGGATTCACTGGCCGTCGTTTTACAACGTCGTGACTGGGA	TGTC
#66	TAATACGACTCACTATAGGGGAATTGTGAGCGGATAACAATTCCCCATCTATGTTCTGACAGCTAGCTCAGTCCTAGGTATAATGCTAGCTTAACTTTAAGAAGGAGATATACATATGACCATGATTACGGATTCACTGGCCGTCGTTTTACAACGTCGTGACTGGGA	TGTT
#67	TAATACGACTCACTATAGGGGAATTGTGAGCGGATAACAATTCCCCATCTATGTCCTGACAGCTAGCTCAGTCCTAGGTATAATGCTAGCTTAACTTTAAGAAGGAGATATACATATGACCATGATTACGGATTCACTGGCCGTCGTTTTACAACGTCGTGACTGGGA	TGTC
#68	TAATACGACTCACTATAGGGGAATTGTGAGCGGATAACAATTCCCCATCTACGTTCTGACAGCTAGCTCAGTCCTAGGTATAATGCTAGCTTAACTTTAAGAAGGAGATATACATATGACCATGATTACGGATTCACTGGCCGTCGTTTTACAACGTCGTGACTGGGA	CGTT
#69	TAATACGACTCACTATAGGGGAATTGTGAGCGGATAACAATTCCCCATCTATGTCCTGACAGCTAGCTCAGTCCTAGGTATAATGCTAGCTTAACTTTAAGAAGGAGATATACATATGACCATGATTACGGATTCACTGGCCGTCGTTTTACAACGTCGTGACTGGGA	TGTC
#70	TAATACGACTCACTATAGGGGAATTGTGAGCGGATAACAATTCCCCATCTATGTACTGACAGCTAGCTCAGTCCTAGGTATAATGCTAGCTTAACTTTAAGAAGGAGATATACATATGACCATGATTACGGATTCACTGGCCGTCGTTTTACAACGTCGTGACTGGGA	TGTA
#71	TAATACGACTCACTATAGGGGAATTGTGAGCGGATAACAATTCCCCATCTAAGTACTGACAGCTAGCTCAGTCCTAGGTATAATGCTAGCTTAACTTTAAGAAGGAGATATACATATGACCATGATTACGGATTCACTGGCCGTCGTTTTACAACGTCGTGACTGGGA	AGTA
#72	TAATACGACTCACTATAGGGGAATTGTGAGCGGATAACAATTCCCCATCTAAGTCCTGACAGCTAGCTCAGTCCTAGGTATAATGCTAGCTTAACTTTAAGAAGGAGATATACATATGACCATGATTACGGATTCACTGGCCGTCGTTTTACAACGTCGTGACTGGGA	AGTC
#73	TAATACGACTCACTATAGGGGAATTGTGAGCGGATAACAATTCCCCATCTAAGTTCTGACAGCTAGCTCAGTCCTAGGTATAATGCTAGCTTAACTTTAAGAAGGAGATATACATATGACCATGATTACGGATTCACTGGCCGTCGTTTTACAACGTCGTGACTGGGA	AGTT
#74	TAATACGACTCACTATAGGGGAATTGTGAGCGGATAACAATTCCCCATCTACGTACTGACAGCTAGCTCAGTCCTAGGTATAATGCTAGCTTAACTTTAAGAAGGAGATATACATATGACCATGATTACGGATTCACTGGCCGTCGTTTTACAACGTCGTGACTGGGA	CGTA
#75	TAATACGACTCACTATAGGGGAATTGTGAGCGGATAACAATTCCCCATCTACGTTCTGACAGCTAGCTCAGTCCTAGGTATAATGCTAGCTTAACTTTAAGAAGGAGATATACATATGACCATGATTACGGATTCACTGGCCGTCGTTTTACAACGTCGTGACTGGGA	CGTT
#76	TAATACGACTCACTATAGGGGAATTGTGAGCGGATAACAATTCCCCATCTATGTTCTGACAGCTAGCTCAGTCCTAGGTATAATGCTAGCTTAACTTTAAGAAGGAGATATACATATGACCATGATTACGGATTCACTGGCCGTCGTTTTACAACGTCGTGACTGGGA	TGTT
#77	TAATACGACTCACTATAGGGGAATTGTGAGCGGATAACAATTCCCCATCTAGGTACTGACAGCTAGCTCAGTCCTAGGTATAATGCTAGCTTAACTTTAAGAAGGAGATATACATATGACCATGATTACGGATTCACTGGCCGTCGTTTTACAACGTCGTGACTGGGA	GGTA
#78	TAATACGACTCACTATAGGGGAATTGTGAGCGGATAACAATTCCCCATCTACGTTCTGACAGCTAGCTCAGTCCTAGGTATAATGCTAGCTTAACTTTAAGAAGGAGATATACATATGACCATGATTACGGATTCACTGGCCGTCGTTTTACAACGTCGTGACTGGGA	CGTT
#79	TAATACGACTCACTATAGGGGAATTGTGAGCGGATAACAATTCCCCATCTATGTTCTGACAGCTAGCTCAGTCCTAGGTATAATGCTAGCTTAACTTTAAGAAGGAGATATACATATGACCATGATTACGGATTCACTGGCCGTCGTTTTACAACGTCGTGACTGGGA	TGTT
#80	TAATACGACTCACTATAGGGGAATTGTGAGCGGATAACAATTCCCCATCTATGTACTGACAGCTAGCTCAGTCCTAGGTATAATGCTAGCTTAACTTTAAGAAGGAGATATACATATGACCATGATTACGGATTCACTGGCCGTCGTTTTACAACGTCGTGACTGGGA	TGTA
#81	TAATACGACTCACTATAGGGGAATTGTGAGCGGATAACAATTCCCCATCTACGTACTGACAGCTAGCTCAGTCCTAGGTATAATGCTAGCTTAACTTTAAGAAGGAGATATACATATGACCATGATTACGGATTCACTGGCCGTCGTTTTACAACGTCGTGACTGGGA	CGTA
#82	TAATACGACTCACTATAGGGGAATTGTGAGCGGATAACAATTCCCCATCTACGTTCTGACAGCTAGCTCAGTCCTAGGTATAATGCTAGCTTAACTTTAAGAAGGAGATATACATATGACCATGATTACGGATTCACTGGCCGTCGTTTTACAACGTCGTGACTGGGA	CGTT
#83	TAATACGACTCACTATAGGGGAATTGTGAGCGGATAACAATTCCCCATCTAGGTCCTGACAGCTAGCTCAGTCCTAGGTATAATGCTAGCTTAACTTTAAGAAGGAGATATACATATGACCATGATTACGGATTCACTGGCCGTCGTTTTACAACGTCGTGACTGGGA	GGTC
#84	TAATACGACTCACTATAGGGGAATTGTGAGCGGATAACAATTCCCCATCTACGTTCTGACAGCTAGCTCAGTCCTAGGTATAATGCTAGCTTAACTTTAAGAAGGAGATATACATATGACCATGATTACGGATTCACTGGCCGTCGTTTTACAACGTCGTGACTGGGA	CGTT
#85	TAATACGACTCACTATAGGGGAATTGTGAGCGGATAACAATTCCCCATCTAGGTCCTGACAGCTAGCTCAGTCCTAGGTATAATGCTAGCTTAACTTTAAGAAGGAGATATACATATGACCATGATTACGGATTCACTGGCCGTCGTTTTACAACGTCGTGACTGGGA	GGTC
#86	TAATACGACTCACTATAGGGGAATTGTGAGCGGATAACAATTCCCCATCTACGTTCTGACAGCTAGCTCAGTCCTAGGTATAATGCTAGCTTAACTTTAAGAAGGAGATATACATATGACCATGATTACGGATTCACTGGCCGTCGTTTTACAACGTCGTGACTGGGA	CGTT
#87	TAATACGACTCACTATAGGGGAATTGTGAGCGGATAACAATTCCCCATCTATGTCCTGACAGCTAGCTCAGTCCTAGGTATAATGCTAGCTTAACTTTAAGAAGGAGATATACATATGACCATGATTACGGATTCACTGGCCGTCGTTTTACAACGTCGTGACTGGGA	TGTC
#88	TAATACGACTCACTATAGGGGAATTGTGAGCGGATAACAATTCCCCATCTAAGTTCTGACAGCTAGCTCAGTCCTAGGTATAATGCTAGCTTAACTTTAAGAAGGAGATATACATATGACCATGATTACGGATTCACTGGCCGTCGTTTTACAACGTCGTGACTGGGA	AGTT
#89	TAATACGACTCACTATAGGGGAATTGTGAGCGGATAACAATTCCCCATCTACGTTCTGACAGCTAGCTCAGTCCTAGGTATAATGCTAGCTTAACTTTAAGAAGGAGATATACATATGACCATGATTACGGATTCACTGGCCGTCGTTTTACAACGTCGTGACTGGGA	CGTT
#90	TAATACGACTCACTATAGGGGAATTGTGAGCGGATAACAATTCCCCATCTATGTCCTGACAGCTAGCTCAGTCCTAGGTATAATGCTAGCTTAACTTTAAGAAGGAGATATACATATGACCATGATTACGGATTCACTGGCCGTCGTTTTACAACGTCGTGACTGGGA	TGTC
#91	TAATACGACTCACTATAGGGGAATTGTGAGCGGATAACAATTCCCCATCTAAGTACTGACAGCTAGCTCAGTCCTAGGTATAATGCTAGCTTAACTTTAAGAAGGAGATATACATATGACCATGATTACGGATTCACTGGCCGTCGTTTTACAACGTCGTGACTGGGA	AGTA
#92	TAATACGACTCACTATAGGGGAATTGTGAGCGGATAACAATTCCCCATCTAAGTTCTGACAGCTAGCTCAGTCCTAGGTATAATGCTAGCTTAACTTTAAGAAGGAGATATACATATGACCATGATTACGGATTCACTGGCCGTCGTTTTACAACGTCGTGACTGGGA	AGTT
#93	TAATACGACTCACTATAGGGGAATTGTGAGCGGATAACAATTCCCCATCTATGTTCTGACAGCTAGCTCAGTCCTAGGTATAATGCTAGCTTAACTTTAAGAAGGAGATATACATATGACCATGATTACGGATTCACTGGCCGTCGTTTTACAACGTCGTGACTGGGA	TGTT
#94	TAATACGACTCACTATAGGGGAATTGTGAGCGGATAACAATTCCCCATCTATGTTCTGACAGCTAGCTCAGTCCTAGGTATAATGCTAGCTTAACTTTAAGAAGGAGATATACATATGACCATGATTACGGATTCACTGGCCGTCGTTTTACAACGTCGTGACTGGGA	TGTT
#95	TAATACGACTCACTATAGGGGAATTGTGAGCGGATAACAATTCCCCATCTACGTTCTGACAGCTAGCTCAGTCCTAGGTATAATGCTAGCTTAACTTTAAGAAGGAGATATACATATGACCATGATTACGGATTCACTGGCCGTCGTTTTACAACGTCGTGACTGGGA	CGTT
#96	TAATACGACTCACTATAGGGGAATTGTGAGCGGATAACAATTCCCCATCTATGTCCTGACAGCTAGCTCAGTCCTAGGTATAATGCTAGCTTAACTTTAAGAAGGAGATATACATATGACCATGATTACGGATTCACTGGCCGTCGTTTTACAACGTCGTGACTGGGA	TGTC
#97	TAATACGACTCACTATAGGGGAATTGTGAGCGGATAACAATTCCCCATCTATGTACTGACAGCTAGCTCAGTCCTAGGTATAATGCTAGCTTAACTTTAAGAAGGAGATATACATATGACCATGATTACGGATTCACTGGCCGTCGTTTTACAACGTCGTGACTGGGA	TGTA
#98	TAATACGACTCACTATAGGGGAATTGTGAGCGGATAACAATTCCCCATCTAGGTCCTGACAGCTAGCTCAGTCCTAGGTATAATGCTAGCTTAACTTTAAGAAGGAGATATACATATGACCATGATTACGGATTCACTGGCCGTCGTTTTACAACGTCGTGACTGGGA	GGTC
#99	TAATACGACTCACTATAGGGGAATTGTGAGCGGATAACAATTCCCCATCTACGTCCTGACAGCTAGCTCAGTCCTAGGTATAATGCTAGCTTAACTTTAAGAAGGAGATATACATATGACCATGATTACGGATTCACTGGCCGTCGTTTTACAACGTCGTGACTGGGA	CGTC
#100	TAATACGACTCACTATAGGGGAATTGTGAGCGGATAACAATTCCCCATCTAAGTACTGACAGCTAGCTCAGTCCTAGGTATAATGCTAGCTTAACTTTAAGAAGGAGATATACATATGACCATGATTACGGATTCACTGGCCGTCGTTTTACAACGTCGTGACTGGGA	AGTA
#101	TAATACGACTCACTATAGGGGAATTGTGAGCGGATAACAATTCCCCATCTAAGTACTGACAGCTAGCTCAGTCCTAGGTATAATGCTAGCTTAACTTTAAGAAGGAGATATACATATGACCATGATTACGGATTCACTGGCCGTCGTTTTACAACGTCGTGACTGGGA	AGTA
#102	TAATACGACTCACTATAGGGGAATTGTGAGCGGATAACAATTCCCCATCTATGTTCTGACAGCTAGCTCAGTCCTAGGTATAATGCTAGCTTAACTTTAAGAAGGAGATATACATATGACCATGATTACGGATTCACTGGCCGTCGTTTTACAACGTCGTGACTGGGA	TGTT
#103	TAATACGACTCACTATAGGGGAATTGTGAGCGGATAACAATTCCCCATCTATGTACTGACAGCTAGCTCAGTCCTAGGTATAATGCTAGCTTAACTTTAAGAAGGAGATATACATATGACCATGATTACGGATTCACTGGCCGTCGTTTTACAACGTCGTGACTGGGA	TGTA
#104	TAATACGACTCACTATAGGGGAATTGTGAGCGGATAACAATTCCCCATCTAAGTCCTGACAGCTAGCTCAGTCCTAGGTATAATGCTAGCTTAACTTTAAGAAGGAGATATACATATGACCATGATTACGGATTCACTGGCCGTCGTTTTACAACGTCGTGACTGGGA	AGTC
#105	TAATACGACTCACTATAGGGGAATTGTGAGCGGATAACAATTCCCCATCTACGTCCTGACAGCTAGCTCAGTCCTAGGTATAATGCTAGCTTAACTTTAAGAAGGAGATATACATATGACCATGATTACGGATTCACTGGCCGTCGTTTTACAACGTCGTGACTGGGA	CGTC
#106	TAATACGACTCACTATAGGGGAATTGTGAGCGGATAACAATTCCCCATCTAGGTACTGACAGCTAGCTCAGTCCTAGGTATAATGCTAGCTTAACTTTAAGAAGGAGATATACATATGACCATGATTACGGATTCACTGGCCGTCGTTTTACAACGTCGTGACTGGGA	GGTA
#107	TAATACGACTCACTATAGGGGAATTGTGAGCGGATAACAATTCCCCATCTAAGTACTGACAGCTAGCTCAGTCCTAGGTATAATGCTAGCTTAACTTTAAGAAGGAGATATACATATGACCATGATTACGGATTCACTGGCCGTCGTTTTACAACGTCGTGACTGGGA	AGTA
#108	TAATACGACTCACTATAGGGGAATTGTGAGCGGATAACAATTCCCCATCTACGTCCTGACAGCTAGCTCAGTCCTAGGTATAATGCTAGCTTAACTTTAAGAAGGAGATATACATATGACCATGATTACGGATTCACTGGCCGTCGTTTTACAACGTCGTGACTGGGA	CGTC
#109	TAATACGACTCACTATAGGGGAATTGTGAGCGGATAACAATTCCCCATCTATGTCCTGACAGCTAGCTCAGTCCTAGGTATAATGCTAGCTTAACTTTAAGAAGGAGATATACATATGACCATGATTACGGATTCACTGGCCGTCGTTTTACAACGTCGTGACTGGGA	TGTC
#110	TAATACGACTCACTATAGGGGAATTGTGAGCGGATAACAATTCCCCATCTAAGTACTGACAGCTAGCTCAGTCCTAGGTATAATGCTAGCTTAACTTTAAGAAGGAGATATACATATGACCATGATTACGGATTCACTGGCCGTCGTTTTACAACGTCGTGACTGGGA	AGTA
#111	TAATACGACTCACTATAGGGGAATTGTGAGCGGATAACAATTCCCCATCTAAGTACTGACAGCTAGCTCAGTCCTAGGTATAATGCTAGCTTAACTTTAAGAAGGAGATATACATATGACCATGATTACGGATTCACTGGCCGTCGTTTTACAACGTCGTGACTGGGA	AGTA
#112	TAATACGACTCACTATAGGGGAATTGTGAGCGGATAACAATTCCCCATCTACGTCCTGACAGCTAGCTCAGTCCTAGGTATAATGCTAGCTTAACTTTAAGAAGGAGATATACATATGACCATGATTACGGATTCACTGGCCGTCGTTTTACAACGTCGTGACTGGGA	CGTC
#113	TAATACGACTCACTATAGGGGAATTGTGAGCGGATAACAATTCCCCATCTAAGTACTGACAGCTAGCTCAGTCCTAGGTATAATGCTAGCTTAACTTTAAGAAGGAGATATACATATGACCATGATTACGGATTCACTGGCCGTCGTTTTACAACGTCGTGACTGGGA	AGTA
#114	TAATACGACTCACTATAGGGGAATTGTGAGCGGATAACAATTCCCCATCTAAGTACTGACAGCTAGCTCAGTCCTAGGTATAATGCTAGCTTAACTTTAAGAAGGAGATATACATATGACCATGATTACGGATTCACTGGCCGTCGTTTTACAACGTCGTGACTGGGA	AGTA
#115	TAATACGACTCACTATAGGGGAATTGTGAGCGGATAACAATTCCCCATCTAAGTTCTGACAGCTAGCTCAGTCCTAGGTATAATGCTAGCTTAACTTTAAGAAGGAGATATACATATGACCATGATTACGGATTCACTGGCCGTCGTTTTACAACGTCGTGACTGGGA	AGTT
#116	TAATACGACTCACTATAGGGGAATTGTGAGCGGATAACAATTCCCCATCTAGGTCCTGACAGCTAGCTCAGTCCTAGGTATAATGCTAGCTTAACTTTAAGAAGGAGATATACATATGACCATGATTACGGATTCACTGGCCGTCGTTTTACAACGTCGTGACTGGGA	GGTC
#117	TAATACGACTCACTATAGGGGAATTGTGAGCGGATAACAATTCCCCATCTACGTACTGACAGCTAGCTCAGTCCTAGGTATAATGCTAGCTTAACTTTAAGAAGGAGATATACATATGACCATGATTACGGATTCACTGGCCGTCGTTTTACAACGTCGTGACTGGGA	CGTA
#118	TAATACGACTCACTATAGGGGAATTGTGAGCGGATAACAATTCCCCATCTATGTACTGACAGCTAGCTCAGTCCTAGGTATAATGCTAGCTTAACTTTAAGAAGGAGATATACATATGACCATGATTACGGATTCACTGGCCGTCGTTTTACAACGTCGTGACTGGGA	TGTA
#119	TAATACGACTCACTATAGGGGAATTGTGAGCGGATAACAATTCCCCATCTAAGTACTGACAGCTAGCTCAGTCCTAGGTATAATGCTAGCTTAACTTTAAGAAGGAGATATACATATGACCATGATTACGGATTCACTGGCCGTCGTTTTACAACGTCGTGACTGGGA	AGTA
#120	TAATACGACTCACTATAGGGGAATTGTGAGCGGATAACAATTCCCCATCTAAGTACTGACAGCTAGCTCAGTCCTAGGTATAATGCTAGCTTAACTTTAAGAAGGAGATATACATATGACCATGATTACGGATTCACTGGCCGTCGTTTTACAACGTCGTGACTGGGA	AGTA
#121	TAATACGACTCACTATAGGGGAATTGTGAGCGGATAACAATTCCCCATCTAGGTCCTGACAGCTAGCTCAGTCCTAGGTATAATGCTAGCTTAACTTTAAGAAGGAGATATACATATGACCATGATTACGGATTCACTGGCCGTCGTTTTACAACGTCGTGACTGGGA	GGTC
#122	TAATACGACTCACTATAGGGGAATTGTGAGCGGATAACAATTCCCCATCTAAGTACTGACAGCTAGCTCAGTCCTAGGTATAATGCTAGCTTAACTTTAAGAAGGAGATATACATATGACCATGATTACGGATTCACTGGCCGTCGTTTTACAACGTCGTGACTGGGA	AGTA
#123	TAATACGACTCACTATAGGGGAATTGTGAGCGGATAACAATTCCCCATCTAGGTCCTGACAGCTAGCTCAGTCCTAGGTATAATGCTAGCTTAACTTTAAGAAGGAGATATACATATGACCATGATTACGGATTCACTGGCCGTCGTTTTACAACGTCGTGACTGGGA	GGTC
#124	TAATACGACTCACTATAGGGGAATTGTGAGCGGATAACAATTCCCCATCTACGTACTGACAGCTAGCTCAGTCCTAGGTATAATGCTAGCTTAACTTTAAGAAGGAGATATACATATGACCATGATTACGGATTCACTGGCCGTCGTTTTACAACGTCGTGACTGGGA	CGTA
#125	TAATACGACTCACTATAGGGGAATTGTGAGCGGATAACAATTCCCCATCTACGTCCTGACAGCTAGCTCAGTCCTAGGTATAATGCTAGCTTAACTTTAAGAAGGAGATATACATATGACCATGATTACGGATTCACTGGCCGTCGTTTTACAACGTCGTGACTGGGA	CGTC
#126	TAATACGACTCACTATAGGGGAATTGTGAGCGGATAACAATTCCCCATCTAGGTACTGACAGCTAGCTCAGTCCTAGGTATAATGCTAGCTTAACTTTAAGAAGGAGATATACATATGACCATGATTACGGATTCACTGGCCGTCGTTTTACAACGTCGTGACTGGGA	GGTA
#127	TAATACGACTCACTATAGGGGAATTGTGAGCGGATAACAATTCCCCATCTACGTCCTGACAGCTAGCTCAGTCCTAGGTATAATGCTAGCTTAACTTTAAGAAGGAGATATACATATGACCATGATTACGGATTCACTGGCCGTCGTTTTACAACGTCGTGACTGGGA	CGTC
#128	TAATACGACTCACTATAGGGGAATTGTGAGCGGATAACAATTCCCCATCTACGTCCTGACAGCTAGCTCAGTCCTAGGTATAATGCTAGCTTAACTTTAAGAAGGAGATATACATATGACCATGATTACGGATTCACTGGCCGTCGTTTTACAACGTCGTGACTGGGA	CGTC
#129	TAATACGACTCACTATAGGGGAATTGTGAGCGGATAACAATTCCCCATCTAAGTACTGACAGCTAGCTCAGTCCTAGGTATAATGCTAGCTTAACTTTAAGAAGGAGATATACATATGACCATGATTACGGATTCACTGGCCGTCGTTTTACAACGTCGTGACTGGGA	AGTA
#130	TAATACGACTCACTATAGGGGAATTGTGAGCGGATAACAATTCCCCATCTATGTTCTGACAGCTAGCTCAGTCCTAGGTATAATGCTAGCTTAACTTTAAGAAGGAGATATACATATGACCATGATTACGGATTCACTGGCCGTCGTTTTACAACGTCGTGACTGGGA	TGTT
#131	TAATACGACTCACTATAGGGGAATTGTGAGCGGATAACAATTCCCCATCTAAGTTCTGACAGCTAGCTCAGTCCTAGGTATAATGCTAGCTTAACTTTAAGAAGGAGATATACATATGACCATGATTACGGATTCACTGGCCGTCGTTTTACAACGTCGTGACTGGGA	AGTT
#132	TAATACGACTCACTATAGGGGAATTGTGAGCGGATAACAATTCCCCATCTACGTACTGACAGCTAGCTCAGTCCTAGGTATAATGCTAGCTTAACTTTAAGAAGGAGATATACATATGACCATGATTACGGATTCACTGGCCGTCGTTTTACAACGTCGTGACTGGGA	CGTA
#133	TAATACGACTCACTATAGGGGAATTGTGAGCGGATAACAATTCCCCATCTATGTCCTGACAGCTAGCTCAGTCCTAGGTATAATGCTAGCTTAACTTTAAGAAGGAGATATACATATGACCATGATTACGGATTCACTGGCCGTCGTTTTACAACGTCGTGACTGGGA	TGTC
#134	TAATACGACTCACTATAGGGGAATTGTGAGCGGATAACAATTCCCCATCTACGTCCTGACAGCTAGCTCAGTCCTAGGTATAATGCTAGCTTAACTTTAAGAAGGAGATATACATATGACCATGATTACGGATTCACTGGCCGTCGTTTTACAACGTCGTGACTGGGA	CGTC
#135	TAATACGACTCACTATAGGGGAATTGTGAGCGGATAACAATTCCCCATCTATGTTCTGACAGCTAGCTCAGTCCTAGGTATAATGCTAGCTTAACTTTAAGAAGGAGATATACATATGACCATGATTACGGATTCACTGGCCGTCGTTTTACAACGTCGTGACTGGGA	TGTT
#136	TAATACGACTCACTATAGGGGAATTGTGAGCGGATAACAATTCCCCATCTATGTCCTGACAGCTAGCTCAGTCCTAGGTATAATGCTAGCTTAACTTTAAGAAGGAGATATACATATGACCATGATTACGGATTCACTGGCCGTCGTTTTACAACGTCGTGACTGGGA	TGTC
#137	TAATACGACTCACTATAGGGGAATTGTGAGCGGATAACAATTCCCCATCTAGGTACTGACAGCTAGCTCAGTCCTAGGTATAATGCTAGCTTAACTTTAAGAAGGAGATATACATATGACCATGATTACGGATTCACTGGCCGTCGTTTTACAACGTCGTGACTGGGA	GGTA
#138	TAATACGACTCACTATAGGGGAATTGTGAGCGGATAACAATTCCCCATCTATGTACTGACAGCTAGCTCAGTCCTAGGTATAATGCTAGCTTAACTTTAAGAAGGAGATATACATATGACCATGATTACGGATTCACTGGCCGTCGTTTTACAACGTCGTGACTGGGA	TGTA
#139	TAATACGACTCACTATAGGGGAATTGTGAGCGGATAACAATTCCCCATCTAAGTACTGACAGCTAGCTCAGTCCTAGGTATAATGCTAGCTTAACTTTAAGAAGGAGATATACATATGACCATGATTACGGATTCACTGGCCGTCGTTTTACAACGTCGTGACTGGGA	AGTA
#140	TAATACGACTCACTATAGGGGAATTGTGAGCGGATAACAATTCCCCATCTACGTACTGACAGCTAGCTCAGTCCTAGGTATAATGCTAGCTTAACTTTAAGAAGGAGATATACATATGACCATGATTACGGATTCACTGGCCGTCGTTTTACAACGTCGTGACTGGGA	CGTA
#141	TAATACGACTCACTATAGGGGAATTGTGAGCGGATAACAATTCCCCATCTATGTACTGACAGCTAGCTCAGTCCTAGGTATAATGCTAGCTTAACTTTAAGAAGGAGATATACATATGACCATGATTACGGATTCACTGGCCGTCGTTTTACAACGTCGTGACTGGGA	TGTA
#142	TAATACGACTCACTATAGGGGAATTGTGAGCGGATAACAATTCCCCATCTACGTACTGACAGCTAGCTCAGTCCTAGGTATAATGCTAGCTTAACTTTAAGAAGGAGATATACATATGACCATGATTACGGATTCACTGGCCGTCGTTTTACAACGTCGTGACTGGGA	CGTA
#143	TAATACGACTCACTATAGGGGAATTGTGAGCGGATAACAATTCCCCATCTATGTACTGACAGCTAGCTCAGTCCTAGGTATAATGCTAGCTTAACTTTAAGAAGGAGATATACATATGACCATGATTACGGATTCACTGGCCGTCGTTTTACAACGTCGTGACTGGGA	TGTA
#144	TAATACGACTCACTATAGGGGAATTGTGAGCGGATAACAATTCCCCATCTAAGTCCTGACAGCTAGCTCAGTCCTAGGTATAATGCTAGCTTAACTTTAAGAAGGAGATATACATATGACCATGATTACGGATTCACTGGCCGTCGTTTTACAACGTCGTGACTGGGA	AGTC
#145	TAATACGACTCACTATAGGGGAATTGTGAGCGGATAACAATTCCCCATCTACGTCCTGACAGCTAGCTCAGTCCTAGGTATAATGCTAGCTTAACTTTAAGAAGGAGATATACATATGACCATGATTACGGATTCACTGGCCGTCGTTTTACAACGTCGTGACTGGGA	CGTC
#146	TAATACGACTCACTATAGGGGAATTGTGAGCGGATAACAATTCCCCATCTAGGTACTGACAGCTAGCTCAGTCCTAGGTATAATGCTAGCTTAACTTTAAGAAGGAGATATACATATGACCATGATTACGGATTCACTGGCCGTCGTTTTACAACGTCGTGACTGGGA	GGTA
#147	TAATACGACTCACTATAGGGGAATTGTGAGCGGATAACAATTCCCCATCTAAGTCCTGACAGCTAGCTCAGTCCTAGGTATAATGCTAGCTTAACTTTAAGAAGGAGATATACATATGACCATGATTACGGATTCACTGGCCGTCGTTTTACAACGTCGTGACTGGGA	AGTC
#148	TAATACGACTCACTATAGGGGAATTGTGAGCGGATAACAATTCCCCATCTATGTACTGACAGCTAGCTCAGTCCTAGGTATAATGCTAGCTTAACTTTAAGAAGGAGATATACATATGACCATGATTACGGATTCACTGGCCGTCGTTTTACAACGTCGTGACTGGGA	TGTA
#149	TAATACGACTCACTATAGGGGAATTGTGAGCGGATAACAATTCCCCATCTACGTACTGACAGCTAGCTCAGTCCTAGGTATAATGCTAGCTTAACTTTAAGAAGGAGATATACATATGACCATGATTACGGATTCACTGGCCGTCGTTTTACAACGTCGTGACTGGGA	CGTA
#150	TAATACGACTCACTATAGGGGAATTGTGAGCGGATAACAATTCCCCATCTATGTACTGACAGCTAGCTCAGTCCTAGGTATAATGCTAGCTTAACTTTAAGAAGGAGATATACATATGACCATGATTACGGATTCACTGGCCGTCGTTTTACAACGTCGTGACTGGGA	TGTA
#151	TAATACGACTCACTATAGGGGAATTGTGAGCGGATAACAATTCCCCATCTAGGTACTGACAGCTAGCTCAGTCCTAGGTATAATGCTAGCTTAACTTTAAGAAGGAGATATACATATGACCATGATTACGGATTCACTGGCCGTCGTTTTACAACGTCGTGACTGGGA	GGTA
#152	TAATACGACTCACTATAGGGGAATTGTGAGCGGATAACAATTCCCCATCTAAGTACTGACAGCTAGCTCAGTCCTAGGTATAATGCTAGCTTAACTTTAAGAAGGAGATATACATATGACCATGATTACGGATTCACTGGCCGTCGTTTTACAACGTCGTGACTGGGA	AGTA
#153	TAATACGACTCACTATAGGGGAATTGTGAGCGGATAACAATTCCCCATCTAAGTACTGACAGCTAGCTCAGTCCTAGGTATAATGCTAGCTTAACTTTAAGAAGGAGATATACATATGACCATGATTACGGATTCACTGGCCGTCGTTTTACAACGTCGTGACTGGGA	AGTA
#154	TAATACGACTCACTATAGGGGAATTGTGAGCGGATAACAATTCCCCATCTAAGTACTGACAGCTAGCTCAGTCCTAGGTATAATGCTAGCTTAACTTTAAGAAGGAGATATACATATGACCATGATTACGGATTCACTGGCCGTCGTTTTACAACGTCGTGACTGGGA	AGTA
#155	TAATACGACTCACTATAGGGGAATTGTGAGCGGATAACAATTCCCCATCTATGTTCTGACAGCTAGCTCAGTCCTAGGTATAATGCTAGCTTAACTTTAAGAAGGAGATATACATATGACCATGATTACGGATTCACTGGCCGTCGTTTTACAACGTCGTGACTGGGA	TGTT
#156	TAATACGACTCACTATAGGGGAATTGTGAGCGGATAACAATTCCCCATCTACGTACTGACAGCTAGCTCAGTCCTAGGTATAATGCTAGCTTAACTTTAAGAAGGAGATATACATATGACCATGATTACGGATTCACTGGCCGTCGTTTTACAACGTCGTGACTGGGA	CGTA
#157	TAATACGACTCACTATAGGGGAATTGTGAGCGGATAACAATTCCCCATCTACGTACTGACAGCTAGCTCAGTCCTAGGTATAATGCTAGCTTAACTTTAAGAAGGAGATATACATATGACCATGATTACGGATTCACTGGCCGTCGTTTTACAACGTCGTGACTGGGA	CGTA
#158	TAATACGACTCACTATAGGGGAATTGTGAGCGGATAACAATTCCCCATCTAAGTACTGACAGCTAGCTCAGTCCTAGGTATAATGCTAGCTTAACTTTAAGAAGGAGATATACATATGACCATGATTACGGATTCACTGGCCGTCGTTTTACAACGTCGTGACTGGGA	AGTA
#159	TAATACGACTCACTATAGGGGAATTGTGAGCGGATAACAATTCCCCATCTAAGTCCTGACAGCTAGCTCAGTCCTAGGTATAATGCTAGCTTAACTTTAAGAAGGAGATATACATATGACCATGATTACGGATTCACTGGCCGTCGTTTTACAACGTCGTGACTGGGA	AGTC
#160	TAATACGACTCACTATAGGGGAATTGTGAGCGGATAACAATTCCCCATCTAAGTCCTGACAGCTAGCTCAGTCCTAGGTATAATGCTAGCTTAACTTTAAGAAGGAGATATACATATGACCATGATTACGGATTCACTGGCCGTCGTTTTACAACGTCGTGACTGGGA	AGTC
#161	TAATACGACTCACTATAGGGGAATTGTGAGCGGATAACAATTCCCCATCTAGGTTCTGACAGCTAGCTCAGTCCTAGGTATAATGCTAGCTTAACTTTAAGAAGGAGATATACATATGACCATGATTACGGATTCACTGGCCGTCGTTTTACAACGTCGTGACTGGGA	GGTT
#162	TAATACGACTCACTATAGGGGAATTGTGAGCGGATAACAATTCCCCATCTAAGTCCTGACAGCTAGCTCAGTCCTAGGTATAATGCTAGCTTAACTTTAAGAAGGAGATATACATATGACCATGATTACGGATTCACTGGCCGTCGTTTTACAACGTCGTGACTGGGA	AGTC
#163	TAATACGACTCACTATAGGGGAATTGTGAGCGGATAACAATTCCCCATCTAAGTTCTGACAGCTAGCTCAGTCCTAGGTATAATGCTAGCTTAACTTTAAGAAGGAGATATACATATGACCATGATTACGGATTCACTGGCCGTCGTTTTACAACGTCGTGACTGGGA	AGTT
#164	TAATACGACTCACTATAGGGGAATTGTGAGCGGATAACAATTCCCCATCTACGTACTGACAGCTAGCTCAGTCCTAGGTATAATGCTAGCTTAACTTTAAGAAGGAGATATACATATGACCATGATTACGGATTCACTGGCCGTCGTTTTACAACGTCGTGACTGGGA	CGTA
#165	TAATACGACTCACTATAGGGGAATTGTGAGCGGATAACAATTCCCCATCTATGTTCTGACAGCTAGCTCAGTCCTAGGTATAATGCTAGCTTAACTTTAAGAAGGAGATATACATATGACCATGATTACGGATTCACTGGCCGTCGTTTTACAACGTCGTGACTGGGA	TGTT
#166	TAATACGACTCACTATAGGGGAATTGTGAGCGGATAACAATTCCCCATCTACGTTCTGACAGCTAGCTCAGTCCTAGGTATAATGCTAGCTTAACTTTAAGAAGGAGATATACATATGACCATGATTACGGATTCACTGGCCGTCGTTTTACAACGTCGTGACTGGGA	CGTT
#167	TAATACGACTCACTATAGGGGAATTGTGAGCGGATAACAATTCCCCATCTACGTACTGACAGCTAGCTCAGTCCTAGGTATAATGCTAGCTTAACTTTAAGAAGGAGATATACATATGACCATGATTACGGATTCACTGGCCGTCGTTTTACAACGTCGTGACTGGGA	CGTA
#168	TAATACGACTCACTATAGGGGAATTGTGAGCGGATAACAATTCCCCATCTAAGTACTGACAGCTAGCTCAGTCCTAGGTATAATGCTAGCTTAACTTTAAGAAGGAGATATACATATGACCATGATTACGGATTCACTGGCCGTCGTTTTACAACGTCGTGACTGGGA	AGTA
#169	TAATACGACTCACTATAGGGGAATTGTGAGCGGATAACAATTCCCCATCTATGTACTGACAGCTAGCTCAGTCCTAGGTATAATGCTAGCTTAACTTTAAGAAGGAGATATACATATGACCATGATTACGGATTCACTGGCCGTCGTTTTACAACGTCGTGACTGGGA	TGTA
#170	TAATACGACTCACTATAGGGGAATTGTGAGCGGATAACAATTCCCCATCTATGTACTGACAGCTAGCTCAGTCCTAGGTATAATGCTAGCTTAACTTTAAGAAGGAGATATACATATGACCATGATTACGGATTCACTGGCCGTCGTTTTACAACGTCGTGACTGGGA	TGTA
#171	TAATACGACTCACTATAGGGGAATTGTGAGCGGATAACAATTCCCCATCTACGTACTGACAGCTAGCTCAGTCCTAGGTATAATGCTAGCTTAACTTTAAGAAGGAGATATACATATGACCATGATTACGGATTCACTGGCCGTCGTTTTACAACGTCGTGACTGGGA	CGTA
#172	TAATACGACTCACTATAGGGGAATTGTGAGCGGATAACAATTCCCCATCTAAGTACTGACAGCTAGCTCAGTCCTAGGTATAATGCTAGCTTAACTTTAAGAAGGAGATATACATATGACCATGATTACGGATTCACTGGCCGTCGTTTTACAACGTCGTGACTGGGA	AGTA
#173	TAATACGACTCACTATAGGGGAATTGTGAGCGGATAACAATTCCCCATCTACGTACTGACAGCTAGCTCAGTCCTAGGTATAATGCTAGCTTAACTTTAAGAAGGAGATATACATATGACCATGATTACGGATTCACTGGCCGTCGTTTTACAACGTCGTGACTGGGA	CGTA
#174	TAATACGACTCACTATAGGGGAATTGTGAGCGGATAACAATTCCCCATCTATGTTCTGACAGCTAGCTCAGTCCTAGGTATAATGCTAGCTTAACTTTAAGAAGGAGATATACATATGACCATGATTACGGATTCACTGGCCGTCGTTTTACAACGTCGTGACTGGGA	TGTT
#175	TAATACGACTCACTATAGGGGAATTGTGAGCGGATAACAATTCCCCATCTAGGTCCTGACAGCTAGCTCAGTCCTAGGTATAATGCTAGCTTAACTTTAAGAAGGAGATATACATATGACCATGATTACGGATTCACTGGCCGTCGTTTTACAACGTCGTGACTGGGA	GGTC
#176	TAATACGACTCACTATAGGGGAATTGTGAGCGGATAACAATTCCCCATCTACGTTCTGACAGCTAGCTCAGTCCTAGGTATAATGCTAGCTTAACTTTAAGAAGGAGATATACATATGACCATGATTACGGATTCACTGGCCGTCGTTTTACAACGTCGTGACTGGGA	CGTT
#177	TAATACGACTCACTATAGGGGAATTGTGAGCGGATAACAATTCCCCATCTAAGTCCTGACAGCTAGCTCAGTCCTAGGTATAATGCTAGCTTAACTTTAAGAAGGAGATATACATATGACCATGATTACGGATTCACTGGCCGTCGTTTTACAACGTCGTGACTGGGA	AGTC
#178	TAATACGACTCACTATAGGGGAATTGTGAGCGGATAACAATTCCCCATCTAAGTACTGACAGCTAGCTCAGTCCTAGGTATAATGCTAGCTTAACTTTAAGAAGGAGATATACATATGACCATGATTACGGATTCACTGGCCGTCGTTTTACAACGTCGTGACTGGGA	AGTA
#179	TAATACGACTCACTATAGGGGAATTGTGAGCGGATAACAATTCCCCATCTACGTACTGACAGCTAGCTCAGTCCTAGGTATAATGCTAGCTTAACTTTAAGAAGGAGATATACATATGACCATGATTACGGATTCACTGGCCGTCGTTTTACAACGTCGTGACTGGGA	CGTA
#180	TAATACGACTCACTATAGGGGAATTGTGAGCGGATAACAATTCCCCATCTACGTACTGACAGCTAGCTCAGTCCTAGGTATAATGCTAGCTTAACTTTAAGAAGGAGATATACATATGACCATGATTACGGATTCACTGGCCGTCGTTTTACAACGTCGTGACTGGGA	CGTA
#181	TAATACGACTCACTATAGGGGAATTGTGAGCGGATAACAATTCCCCATCTATGTCCTGACAGCTAGCTCAGTCCTAGGTATAATGCTAGCTTAACTTTAAGAAGGAGATATACATATGACCATGATTACGGATTCACTGGCCGTCGTTTTACAACGTCGTGACTGGGA	TGTC
#182	TAATACGACTCACTATAGGGGAATTGTGAGCGGATAACAATTCCCCATCTAAGTACTGACAGCTAGCTCAGTCCTAGGTATAATGCTAGCTTAACTTTAAGAAGGAGATATACATATGACCATGATTACGGATTCACTGGCCGTCGTTTTACAACGTCGTGACTGGGA	AGTA
#183	TAATACGACTCACTATAGGGGAATTGTGAGCGGATAACAATTCCCCATCTATGTCCTGACAGCTAGCTCAGTCCTAGGTATAATGCTAGCTTAACTTTAAGAAGGAGATATACATATGACCATGATTACGGATTCACTGGCCGTCGTTTTACAACGTCGTGACTGGGA	TGTC
#184	TAATACGACTCACTATAGGGGAATTGTGAGCGGATAACAATTCCCCATCTATGTTCTGACAGCTAGCTCAGTCCTAGGTATAATGCTAGCTTAACTTTAAGAAGGAGATATACATATGACCATGATTACGGATTCACTGGCCGTCGTTTTACAACGTCGTGACTGGGA	TGTT
#185	TAATACGACTCACTATAGGGGAATTGTGAGCGGATAACAATTCCCCATCTACGTACTGACAGCTAGCTCAGTCCTAGGTATAATGCTAGCTTAACTTTAAGAAGGAGATATACATATGACCATGATTACGGATTCACTGGCCGTCGTTTTACAACGTCGTGACTGGGA	CGTA
#186	TAATACGACTCACTATAGGGGAATTGTGAGCGGATAACAATTCCCCATCTATGTTCTGACAGCTAGCTCAGTCCTAGGTATAATGCTAGCTTAACTTTAAGAAGGAGATATACATATGACCATGATTACGGATTCACTGGCCGTCGTTTTACAACGTCGTGACTGGGA	TGTT
#187	TAATACGACTCACTATAGGGGAATTGTGAGCGGATAACAATTCCCCATCTATGTTCTGACAGCTAGCTCAGTCCTAGGTATAATGCTAGCTTAACTTTAAGAAGGAGATATACATATGACCATGATTACGGATTCACTGGCCGTCGTTTTACAACGTCGTGACTGGGA	TGTT
#188	TAATACGACTCACTATAGGGGAATTGTGAGCGGATAACAATTCCCCATCTATGTTCTGACAGCTAGCTCAGTCCTAGGTATAATGCTAGCTTAACTTTAAGAAGGAGATATACATATGACCATGATTACGGATTCACTGGCCGTCGTTTTACAACGTCGTGACTGGGA	TGTT
#189	TAATACGACTCACTATAGGGGAATTGTGAGCGGATAACAATTCCCCATCTATGTACTGACAGCTAGCTCAGTCCTAGGTATAATGCTAGCTTAACTTTAAGAAGGAGATATACATATGACCATGATTACGGATTCACTGGCCGTCGTTTTACAACGTCGTGACTGGGA	TGTA
#190	TAATACGACTCACTATAGGGGAATTGTGAGCGGATAACAATTCCCCATCTAGGTACTGACAGCTAGCTCAGTCCTAGGTATAATGCTAGCTTAACTTTAAGAAGGAGATATACATATGACCATGATTACGGATTCACTGGCCGTCGTTTTACAACGTCGTGACTGGGA	GGTA
#191	TAATACGACTCACTATAGGGGAATTGTGAGCGGATAACAATTCCCCATCTACGTACTGACAGCTAGCTCAGTCCTAGGTATAATGCTAGCTTAACTTTAAGAAGGAGATATACATATGACCATGATTACGGATTCACTGGCCGTCGTTTTACAACGTCGTGACTGGGA	CGTA
#192	TAATACGACTCACTATAGGGGAATTGTGAGCGGATAACAATTCCCCATCTACGTTCTGACAGCTAGCTCAGTCCTAGGTATAATGCTAGCTTAACTTTAAGAAGGAGATATACATATGACCATGATTACGGATTCACTGGCCGTCGTTTTACAACGTCGTGACTGGGA	CGTT
#193	TAATACGACTCACTATAGGGGAATTGTGAGCGGATAACAATTCCCCATCTAAGTTCTGACAGCTAGCTCAGTCCTAGGTATAATGCTAGCTTAACTTTAAGAAGGAGATATACATATGACCATGATTACGGATTCACTGGCCGTCGTTTTACAACGTCGTGACTGGGA	AGTT
#194	TAATACGACTCACTATAGGGGAATTGTGAGCGGATAACAATTCCCCATCTATGTTCTGACAGCTAGCTCAGTCCTAGGTATAATGCTAGCTTAACTTTAAGAAGGAGATATACATATGACCATGATTACGGATTCACTGGCCGTCGTTTTACAACGTCGTGACTGGGA	TGTT
#195	TAATACGACTCACTATAGGGGAATTGTGAGCGGATAACAATTCCCCATCTAGGTCCTGACAGCTAGCTCAGTCCTAGGTATAATGCTAGCTTAACTTTAAGAAGGAGATATACATATGACCATGATTACGGATTCACTGGCCGTCGTTTTACAACGTCGTGACTGGGA	GGTC
#196	TAATACGACTCACTATAGGGGAATTGTGAGCGGATAACAATTCCCCATCTAAGTACTGACAGCTAGCTCAGTCCTAGGTATAATGCTAGCTTAACTTTAAGAAGGAGATATACATATGACCATGATTACGGATTCACTGGCCGTCGTTTTACAACGTCGTGACTGGGA	AGTA
#197	TAATACGACTCACTATAGGGGAATTGTGAGCGGATAACAATTCCCCATCTAGGTTCTGACAGCTAGCTCAGTCCTAGGTATAATGCTAGCTTAACTTTAAGAAGGAGATATACATATGACCATGATTACGGATTCACTGGCCGTCGTTTTACAACGTCGTGACTGGGA	GGTT
#198	TAATACGACTCACTATAGGGGAATTGTGAGCGGATAACAATTCCCCATCTAGGTTCTGACAGCTAGCTCAGTCCTAGGTATAATGCTAGCTTAACTTTAAGAAGGAGATATACATATGACCATGATTACGGATTCACTGGCCGTCGTTTTACAACGTCGTGACTGGGA	GGTT
#199	TAATACGACTCACTATAGGGGAATTGTGAGCGGATAACAATTCCCCATCTATGTTCTGACAGCTAGCTCAGTCCTAGGTATAATGCTAGCTTAACTTTAAGAAGGAGATATACATATGACCATGATTACGGATTCACTGGCCGTCGTTTTACAACGTCGTGACTGGGA	TGTT
#200	TAATACGACTCACTATAGGGGAATTGTGAGCGGATAACAATTCCCCATCTAGGTTCTGACAGCTAGCTCAGTCCTAGGTATAATGCTAGCTTAACTTTAAGAAGGAGATATACATATGACCATGATTACGGATTCACTGGCCGTCGTTTTACAACGTCGTGACTGGGA	GGTT
#201	TAATACGACTCACTATAGGGGAATTGTGAGCGGATAACAATTCCCCATCTAGGTTCTGACAGCTAGCTCAGTCCTAGGTATAATGCTAGCTTAACTTTAAGAAGGAGATATACATATGACCATGATTACGGATTCACTGGCCGTCGTTTTACAACGTCGTGACTGGGA	GGTT
#202	TAATACGACTCACTATAGGGGAATTGTGAGCGGATAACAATTCCCCATCTAGGTTCTGACAGCTAGCTCAGTCCTAGGTATAATGCTAGCTTAACTTTAAGAAGGAGATATACATATGACCATGATTACGGATTCACTGGCCGTCGTTTTACAACGTCGTGACTGGGA	GGTT
#203	TAATACGACTCACTATAGGGGAATTGTGAGCGGATAACAATTCCCCATCTATGTTCTGACAGCTAGCTCAGTCCTAGGTATAATGCTAGCTTAACTTTAAGAAGGAGATATACATATGACCATGATTACGGATTCACTGGCCGTCGTTTTACAACGTCGTGACTGGGA	TGTT
#204	TAATACGACTCACTATAGGGGAATTGTGAGCGGATAACAATTCCCCATCTATGTTCTGACAGCTAGCTCAGTCCTAGGTATAATGCTAGCTTAACTTTAAGAAGGAGATATACATATGACCATGATTACGGATTCACTGGCCGTCGTTTTACAACGTCGTGACTGGGA	TGTT
#205	TAATACGACTCACTATAGGGGAATTGTGAGCGGATAACAATTCCCCATCTATGTTCTGACAGCTAGCTCAGTCCTAGGTATAATGCTAGCTTAACTTTAAGAAGGAGATATACATATGACCATGATTACGGATTCACTGGCCGTCGTTTTACAACGTCGTGACTGGGA	TGTT
#206	TAATACGACTCACTATAGGGGAATTGTGAGCGGATAACAATTCCCCATCTACGTTCTGACAGCTAGCTCAGTCCTAGGTATAATGCTAGCTTAACTTTAAGAAGGAGATATACATATGACCATGATTACGGATTCACTGGCCGTCGTTTTACAACGTCGTGACTGGGA	CGTT
#207	TAATACGACTCACTATAGGGGAATTGTGAGCGGATAACAATTCCCCATCTAAGTTCTGACAGCTAGCTCAGTCCTAGGTATAATGCTAGCTTAACTTTAAGAAGGAGATATACATATGACCATGATTACGGATTCACTGGCCGTCGTTTTACAACGTCGTGACTGGGA	AGTT
#208	TAATACGACTCACTATAGGGGAATTGTGAGCGGATAACAATTCCCCATCTATGTACTGACAGCTAGCTCAGTCCTAGGTATAATGCTAGCTTAACTTTAAGAAGGAGATATACATATGACCATGATTACGGATTCACTGGCCGTCGTTTTACAACGTCGTGACTGGGA	TGTA
#209	TAATACGACTCACTATAGGGGAATTGTGAGCGGATAACAATTCCCCATCTACGTTCTGACAGCTAGCTCAGTCCTAGGTATAATGCTAGCTTAACTTTAAGAAGGAGATATACATATGACCATGATTACGGATTCACTGGCCGTCGTTTTACAACGTCGTGACTGGGA	CGTT
#210	TAATACGACTCACTATAGGGGAATTGTGAGCGGATAACAATTCCCCATCTACGTCCTGACAGCTAGCTCAGTCCTAGGTATAATGCTAGCTTAACTTTAAGAAGGAGATATACATATGACCATGATTACGGATTCACTGGCCGTCGTTTTACAACGTCGTGACTGGGA	CGTC
#211	TAATACGACTCACTATAGGGGAATTGTGAGCGGATAACAATTCCCCATCTACGTTCTGACAGCTAGCTCAGTCCTAGGTATAATGCTAGCTTAACTTTAAGAAGGAGATATACATATGACCATGATTACGGATTCACTGGCCGTCGTTTTACAACGTCGTGACTGGGA	CGTT
#212	TAATACGACTCACTATAGGGGAATTGTGAGCGGATAACAATTCCCCATCTATGTTCTGACAGCTAGCTCAGTCCTAGGTATAATGCTAGCTTAACTTTAAGAAGGAGATATACATATGACCATGATTACGGATTCACTGGCCGTCGTTTTACAACGTCGTGACTGGGA	TGTT
#213	TAATACGACTCACTATAGGGGAATTGTGAGCGGATAACAATTCCCCATCTAAGTCCTGACAGCTAGCTCAGTCCTAGGTATAATGCTAGCTTAACTTTAAGAAGGAGATATACATATGACCATGATTACGGATTCACTGGCCGTCGTTTTACAACGTCGTGACTGGGA	AGTC
#214	TAATACGACTCACTATAGGGGAATTGTGAGCGGATAACAATTCCCCATCTAAGTACTGACAGCTAGCTCAGTCCTAGGTATAATGCTAGCTTAACTTTAAGAAGGAGATATACATATGACCATGATTACGGATTCACTGGCCGTCGTTTTACAACGTCGTGACTGGGA	AGTA
#215	TAATACGACTCACTATAGGGGAATTGTGAGCGGATAACAATTCCCCATCTAAGTACTGACAGCTAGCTCAGTCCTAGGTATAATGCTAGCTTAACTTTAAGAAGGAGATATACATATGACCATGATTACGGATTCACTGGCCGTCGTTTTACAACGTCGTGACTGGGA	AGTA
#216	TAATACGACTCACTATAGGGGAATTGTGAGCGGATAACAATTCCCCATCTACGTTCTGACAGCTAGCTCAGTCCTAGGTATAATGCTAGCTTAACTTTAAGAAGGAGATATACATATGACCATGATTACGGATTCACTGGCCGTCGTTTTACAACGTCGTGACTGGGA	CGTT
#217	TAATACGACTCACTATAGGGGAATTGTGAGCGGATAACAATTCCCCATCTACGTTCTGACAGCTAGCTCAGTCCTAGGTATAATGCTAGCTTAACTTTAAGAAGGAGATATACATATGACCATGATTACGGATTCACTGGCCGTCGTTTTACAACGTCGTGACTGGGA	CGTT
#218	TAATACGACTCACTATAGGGGAATTGTGAGCGGATAACAATTCCCCATCTAAGTTCTGACAGCTAGCTCAGTCCTAGGTATAATGCTAGCTTAACTTTAAGAAGGAGATATACATATGACCATGATTACGGATTCACTGGCCGTCGTTTTACAACGTCGTGACTGGGA	AGTT
#219	TAATACGACTCACTATAGGGGAATTGTGAGCGGATAACAATTCCCCATCTAAGTTCTGACAGCTAGCTCAGTCCTAGGTATAATGCTAGCTTAACTTTAAGAAGGAGATATACATATGACCATGATTACGGATTCACTGGCCGTCGTTTTACAACGTCGTGACTGGGA	AGTT
#220	TAATACGACTCACTATAGGGGAATTGTGAGCGGATAACAATTCCCCATCTAGGTCCTGACAGCTAGCTCAGTCCTAGGTATAATGCTAGCTTAACTTTAAGAAGGAGATATACATATGACCATGATTACGGATTCACTGGCCGTCGTTTTACAACGTCGTGACTGGGA	GGTC
#221	TAATACGACTCACTATAGGGGAATTGTGAGCGGATAACAATTCCCCATCTAGGTCCTGACAGCTAGCTCAGTCCTAGGTATAATGCTAGCTTAACTTTAAGAAGGAGATATACATATGACCATGATTACGGATTCACTGGCCGTCGTTTTACAACGTCGTGACTGGGA	GGTC
#222	TAATACGACTCACTATAGGGGAATTGTGAGCGGATAACAATTCCCCATCTAAGTCCTGACAGCTAGCTCAGTCCTAGGTATAATGCTAGCTTAACTTTAAGAAGGAGATATACATATGACCATGATTACGGATTCACTGGCCGTCGTTTTACAACGTCGTGACTGGGA	AGTC
#223	TAATACGACTCACTATAGGGGAATTGTGAGCGGATAACAATTCCCCATCTAAGTTCTGACAGCTAGCTCAGTCCTAGGTATAATGCTAGCTTAACTTTAAGAAGGAGATATACATATGACCATGATTACGGATTCACTGGCCGTCGTTTTACAACGTCGTGACTGGGA	AGTT
#224	TAATACGACTCACTATAGGGGAATTGTGAGCGGATAACAATTCCCCATCTACGTCCTGACAGCTAGCTCAGTCCTAGGTATAATGCTAGCTTAACTTTAAGAAGGAGATATACATATGACCATGATTACGGATTCACTGGCCGTCGTTTTACAACGTCGTGACTGGGA	CGTC
#225	TAATACGACTCACTATAGGGGAATTGTGAGCGGATAACAATTCCCCATCTAGGTTCTGACAGCTAGCTCAGTCCTAGGTATAATGCTAGCTTAACTTTAAGAAGGAGATATACATATGACCATGATTACGGATTCACTGGCCGTCGTTTTACAACGTCGTGACTGGGA	GGTT
#226	TAATACGACTCACTATAGGGGAATTGTGAGCGGATAACAATTCCCCATCTAAGTTCTGACAGCTAGCTCAGTCCTAGGTATAATGCTAGCTTAACTTTAAGAAGGAGATATACATATGACCATGATTACGGATTCACTGGCCGTCGTTTTACAACGTCGTGACTGGGA	AGTT
#227	TAATACGACTCACTATAGGGGAATTGTGAGCGGATAACAATTCCCCATCTAAGTTCTGACAGCTAGCTCAGTCCTAGGTATAATGCTAGCTTAACTTTAAGAAGGAGATATACATATGACCATGATTACGGATTCACTGGCCGTCGTTTTACAACGTCGTGACTGGGA	AGTT
#228	TAATACGACTCACTATAGGGGAATTGTGAGCGGATAACAATTCCCCATCTAGGTTCTGACAGCTAGCTCAGTCCTAGGTATAATGCTAGCTTAACTTTAAGAAGGAGATATACATATGACCATGATTACGGATTCACTGGCCGTCGTTTTACAACGTCGTGACTGGGA	GGTT
#229	TAATACGACTCACTATAGGGGAATTGTGAGCGGATAACAATTCCCCATCTATGTTCTGACAGCTAGCTCAGTCCTAGGTATAATGCTAGCTTAACTTTAAGAAGGAGATATACATATGACCATGATTACGGATTCACTGGCCGTCGTTTTACAACGTCGTGACTGGGA	TGTT
#230	TAATACGACTCACTATAGGGGAATTGTGAGCGGATAACAATTCCCCATCTACGTACTGACAGCTAGCTCAGTCCTAGGTATAATGCTAGCTTAACTTTAAGAAGGAGATATACATATGACCATGATTACGGATTCACTGGCCGTCGTTTTACAACGTCGTGACTGGGA	CGTA
#231	TAATACGACTCACTATAGGGGAATTGTGAGCGGATAACAATTCCCCATCTAGGTTCTGACAGCTAGCTCAGTCCTAGGTATAATGCTAGCTTAACTTTAAGAAGGAGATATACATATGACCATGATTACGGATTCACTGGCCGTCGTTTTACAACGTCGTGACTGGGA	GGTT
#232	TAATACGACTCACTATAGGGGAATTGTGAGCGGATAACAATTCCCCATCTACGTCCTGACAGCTAGCTCAGTCCTAGGTATAATGCTAGCTTAACTTTAAGAAGGAGATATACATATGACCATGATTACGGATTCACTGGCCGTCGTTTTACAACGTCGTGACTGGGA	CGTC
#233	TAATACGACTCACTATAGGGGAATTGTGAGCGGATAACAATTCCCCATCTATGTCCTGACAGCTAGCTCAGTCCTAGGTATAATGCTAGCTTAACTTTAAGAAGGAGATATACATATGACCATGATTACGGATTCACTGGCCGTCGTTTTACAACGTCGTGACTGGGA	TGTC
#234	TAATACGACTCACTATAGGGGAATTGTGAGCGGATAACAATTCCCCATCTAGGTTCTGACAGCTAGCTCAGTCCTAGGTATAATGCTAGCTTAACTTTAAGAAGGAGATATACATATGACCATGATTACGGATTCACTGGCCGTCGTTTTACAACGTCGTGACTGGGA	GGTT
#235	TAATACGACTCACTATAGGGGAATTGTGAGCGGATAACAATTCCCCATCTACGTTCTGACAGCTAGCTCAGTCCTAGGTATAATGCTAGCTTAACTTTAAGAAGGAGATATACATATGACCATGATTACGGATTCACTGGCCGTCGTTTTACAACGTCGTGACTGGGA	CGTT
#236	TAATACGACTCACTATAGGGGAATTGTGAGCGGATAACAATTCCCCATCTATGTACTGACAGCTAGCTCAGTCCTAGGTATAATGCTAGCTTAACTTTAAGAAGGAGATATACATATGACCATGATTACGGATTCACTGGCCGTCGTTTTACAACGTCGTGACTGGGA	TGTA
#237	TAATACGACTCACTATAGGGGAATTGTGAGCGGATAACAATTCCCCATCTAGGTTCTGACAGCTAGCTCAGTCCTAGGTATAATGCTAGCTTAACTTTAAGAAGGAGATATACATATGACCATGATTACGGATTCACTGGCCGTCGTTTTACAACGTCGTGACTGGGA	GGTT
#238	TAATACGACTCACTATAGGGGAATTGTGAGCGGATAACAATTCCCCATCTAGGTCCTGACAGCTAGCTCAGTCCTAGGTATAATGCTAGCTTAACTTTAAGAAGGAGATATACATATGACCATGATTACGGATTCACTGGCCGTCGTTTTACAACGTCGTGACTGGGA	GGTC
#239	TAATACGACTCACTATAGGGGAATTGTGAGCGGATAACAATTCCCCATCTAGGTCCTGACAGCTAGCTCAGTCCTAGGTATAATGCTAGCTTAACTTTAAGAAGGAGATATACATATGACCATGATTACGGATTCACTGGCCGTCGTTTTACAACGTCGTGACTGGGA	GGTC
#240	TAATACGACTCACTATAGGGGAATTGTGAGCGGATAACAATTCCCCATCTATGTTCTGACAGCTAGCTCAGTCCTAGGTATAATGCTAGCTTAACTTTAAGAAGGAGATATACATATGACCATGATTACGGATTCACTGGCCGTCGTTTTACAACGTCGTGACTGGGA	TGTT
#241	TAATACGACTCACTATAGGGGAATTGTGAGCGGATAACAATTCCCCATCTATGTACTGACAGCTAGCTCAGTCCTAGGTATAATGCTAGCTTAACTTTAAGAAGGAGATATACATATGACCATGATTACGGATTCACTGGCCGTCGTTTTACAACGTCGTGACTGGGA	TGTA
#242	TAATACGACTCACTATAGGGGAATTGTGAGCGGATAACAATTCCCCATCTAAGTACTGACAGCTAGCTCAGTCCTAGGTATAATGCTAGCTTAACTTTAAGAAGGAGATATACATATGACCATGATTACGGATTCACTGGCCGTCGTTTTACAACGTCGTGACTGGGA	AGTA
#243	TAATACGACTCACTATAGGGGAATTGTGAGCGGATAACAATTCCCCATCTATGTTCTGACAGCTAGCTCAGTCCTAGGTATAATGCTAGCTTAACTTTAAGAAGGAGATATACATATGACCATGATTACGGATTCACTGGCCGTCGTTTTACAACGTCGTGACTGGGA	TGTT
#244	TAATACGACTCACTATAGGGGAATTGTGAGCGGATAACAATTCCCCATCTACGTTCTGACAGCTAGCTCAGTCCTAGGTATAATGCTAGCTTAACTTTAAGAAGGAGATATACATATGACCATGATTACGGATTCACTGGCCGTCGTTTTACAACGTCGTGACTGGGA	CGTT
#245	TAATACGACTCACTATAGGGGAATTGTGAGCGGATAACAATTCCCCATCTACGTACTGACAGCTAGCTCAGTCCTAGGTATAATGCTAGCTTAACTTTAAGAAGGAGATATACATATGACCATGATTACGGATTCACTGGCCGTCGTTTTACAACGTCGTGACTGGGA	CGTA
#246	TAATACGACTCACTATAGGGGAATTGTGAGCGGATAACAATTCCCCATCTAAGTACTGACAGCTAGCTCAGTCCTAGGTATAATGCTAGCTTAACTTTAAGAAGGAGATATACATATGACCATGATTACGGATTCACTGGCCGTCGTTTTACAACGTCGTGACTGGGA	AGTA
#247	TAATACGACTCACTATAGGGGAATTGTGAGCGGATAACAATTCCCCATCTAAGTTCTGACAGCTAGCTCAGTCCTAGGTATAATGCTAGCTTAACTTTAAGAAGGAGATATACATATGACCATGATTACGGATTCACTGGCCGTCGTTTTACAACGTCGTGACTGGGA	AGTT
#248	TAATACGACTCACTATAGGGGAATTGTGAGCGGATAACAATTCCCCATCTATGTTCTGACAGCTAGCTCAGTCCTAGGTATAATGCTAGCTTAACTTTAAGAAGGAGATATACATATGACCATGATTACGGATTCACTGGCCGTCGTTTTACAACGTCGTGACTGGGA	TGTT
#249	TAATACGACTCACTATAGGGGAATTGTGAGCGGATAACAATTCCCCATCTATGTCCTGACAGCTAGCTCAGTCCTAGGTATAATGCTAGCTTAACTTTAAGAAGGAGATATACATATGACCATGATTACGGATTCACTGGCCGTCGTTTTACAACGTCGTGACTGGGA	TGTC
#250	TAATACGACTCACTATAGGGGAATTGTGAGCGGATAACAATTCCCCATCTATGTCCTGACAGCTAGCTCAGTCCTAGGTATAATGCTAGCTTAACTTTAAGAAGGAGATATACATATGACCATGATTACGGATTCACTGGCCGTCGTTTTACAACGTCGTGACTGGGA	TGTC
#251	TAATACGACTCACTATAGGGGAATTGTGAGCGGATAACAATTCCCCATCTAGGTTCTGACAGCTAGCTCAGTCCTAGGTATAATGCTAGCTTAACTTTAAGAAGGAGATATACATATGACCATGATTACGGATTCACTGGCCGTCGTTTTACAACGTCGTGACTGGGA	GGTT
#252	TAATACGACTCACTATAGGGGAATTGTGAGCGGATAACAATTCCCCATCTAGGTACTGACAGCTAGCTCAGTCCTAGGTATAATGCTAGCTTAACTTTAAGAAGGAGATATACATATGACCATGATTACGGATTCACTGGCCGTCGTTTTACAACGTCGTGACTGGGA	GGTA
#253	TAATACGACTCACTATAGGGGAATTGTGAGCGGATAACAATTCCCCATCTAGGTTCTGACAGCTAGCTCAGTCCTAGGTATAATGCTAGCTTAACTTTAAGAAGGAGATATACATATGACCATGATTACGGATTCACTGGCCGTCGTTTTACAACGTCGTGACTGGGA	GGTT
#254	TAATACGACTCACTATAGGGGAATTGTGAGCGGATAACAATTCCCCATCTACGTCCTGACAGCTAGCTCAGTCCTAGGTATAATGCTAGCTTAACTTTAAGAAGGAGATATACATATGACCATGATTACGGATTCACTGGCCGTCGTTTTACAACGTCGTGACTGGGA	CGTC
#255	TAATACGACTCACTATAGGGGAATTGTGAGCGGATAACAATTCCCCATCTAAGTACTGACAGCTAGCTCAGTCCTAGGTATAATGCTAGCTTAACTTTAAGAAGGAGATATACATATGACCATGATTACGGATTCACTGGCCGTCGTTTTACAACGTCGTGACTGGGA	AGTA
#256	TAATACGACTCACTATAGGGGAATTGTGAGCGGATAACAATTCCCCATCTATGTACTGACAGCTAGCTCAGTCCTAGGTATAATGCTAGCTTAACTTTAAGAAGGAGATATACATATGACCATGATTACGGATTCACTGGCCGTCGTTTTACAACGTCGTGACTGGGA	TGTA
#257	TAATACGACTCACTATAGGGGAATTGTGAGCGGATAACAATTCCCCATCTACGTTCTGACAGCTAGCTCAGTCCTAGGTATAATGCTAGCTTAACTTTAAGAAGGAGATATACATATGACCATGATTACGGATTCACTGGCCGTCGTTTTACAACGTCGTGACTGGGA	CGTT
#258	TAATACGACTCACTATAGGGGAATTGTGAGCGGATAACAATTCCCCATCTAAGTTCTGACAGCTAGCTCAGTCCTAGGTATAATGCTAGCTTAACTTTAAGAAGGAGATATACATATGACCATGATTACGGATTCACTGGCCGTCGTTTTACAACGTCGTGACTGGGA	AGTT
#259	TAATACGACTCACTATAGGGGAATTGTGAGCGGATAACAATTCCCCATCTAGGTTCTGACAGCTAGCTCAGTCCTAGGTATAATGCTAGCTTAACTTTAAGAAGGAGATATACATATGACCATGATTACGGATTCACTGGCCGTCGTTTTACAACGTCGTGACTGGGA	GGTT
#260	TAATACGACTCACTATAGGGGAATTGTGAGCGGATAACAATTCCCCATCTAGGTCCTGACAGCTAGCTCAGTCCTAGGTATAATGCTAGCTTAACTTTAAGAAGGAGATATACATATGACCATGATTACGGATTCACTGGCCGTCGTTTTACAACGTCGTGACTGGGA	GGTC
#261	TAATACGACTCACTATAGGGGAATTGTGAGCGGATAACAATTCCCCATCTAAGTTCTGACAGCTAGCTCAGTCCTAGGTATAATGCTAGCTTAACTTTAAGAAGGAGATATACATATGACCATGATTACGGATTCACTGGCCGTCGTTTTACAACGTCGTGACTGGGA	AGTT
#262	TAATACGACTCACTATAGGGGAATTGTGAGCGGATAACAATTCCCCATCTAAGTACTGACAGCTAGCTCAGTCCTAGGTATAATGCTAGCTTAACTTTAAGAAGGAGATATACATATGACCATGATTACGGATTCACTGGCCGTCGTTTTACAACGTCGTGACTGGGA	AGTA
#263	TAATACGACTCACTATAGGGGAATTGTGAGCGGATAACAATTCCCCATCTAAGTTCTGACAGCTAGCTCAGTCCTAGGTATAATGCTAGCTTAACTTTAAGAAGGAGATATACATATGACCATGATTACGGATTCACTGGCCGTCGTTTTACAACGTCGTGACTGGGA	AGTT
#264	TAATACGACTCACTATAGGGGAATTGTGAGCGGATAACAATTCCCCATCTAGGTACTGACAGCTAGCTCAGTCCTAGGTATAATGCTAGCTTAACTTTAAGAAGGAGATATACATATGACCATGATTACGGATTCACTGGCCGTCGTTTTACAACGTCGTGACTGGGA	GGTA
#265	TAATACGACTCACTATAGGGGAATTGTGAGCGGATAACAATTCCCCATCTAGGTTCTGACAGCTAGCTCAGTCCTAGGTATAATGCTAGCTTAACTTTAAGAAGGAGATATACATATGACCATGATTACGGATTCACTGGCCGTCGTTTTACAACGTCGTGACTGGGA	GGTT
#266	TAATACGACTCACTATAGGGGAATTGTGAGCGGATAACAATTCCCCATCTACGTTCTGACAGCTAGCTCAGTCCTAGGTATAATGCTAGCTTAACTTTAAGAAGGAGATATACATATGACCATGATTACGGATTCACTGGCCGTCGTTTTACAACGTCGTGACTGGGA	CGTT
#267	TAATACGACTCACTATAGGGGAATTGTGAGCGGATAACAATTCCCCATCTAGGTCCTGACAGCTAGCTCAGTCCTAGGTATAATGCTAGCTTAACTTTAAGAAGGAGATATACATATGACCATGATTACGGATTCACTGGCCGTCGTTTTACAACGTCGTGACTGGGA	GGTC
#268	TAATACGACTCACTATAGGGGAATTGTGAGCGGATAACAATTCCCCATCTAAGTCCTGACAGCTAGCTCAGTCCTAGGTATAATGCTAGCTTAACTTTAAGAAGGAGATATACATATGACCATGATTACGGATTCACTGGCCGTCGTTTTACAACGTCGTGACTGGGA	AGTC
#269	TAATACGACTCACTATAGGGGAATTGTGAGCGGATAACAATTCCCCATCTATGTCCTGACAGCTAGCTCAGTCCTAGGTATAATGCTAGCTTAACTTTAAGAAGGAGATATACATATGACCATGATTACGGATTCACTGGCCGTCGTTTTACAACGTCGTGACTGGGA	TGTC
#270	TAATACGACTCACTATAGGGGAATTGTGAGCGGATAACAATTCCCCATCTAGGTACTGACAGCTAGCTCAGTCCTAGGTATAATGCTAGCTTAACTTTAAGAAGGAGATATACATATGACCATGATTACGGATTCACTGGCCGTCGTTTTACAACGTCGTGACTGGGA	GGTA
#271	TAATACGACTCACTATAGGGGAATTGTGAGCGGATAACAATTCCCCATCTATGTCCTGACAGCTAGCTCAGTCCTAGGTATAATGCTAGCTTAACTTTAAGAAGGAGATATACATATGACCATGATTACGGATTCACTGGCCGTCGTTTTACAACGTCGTGACTGGGA	TGTC
#272	TAATACGACTCACTATAGGGGAATTGTGAGCGGATAACAATTCCCCATCTAAGTCCTGACAGCTAGCTCAGTCCTAGGTATAATGCTAGCTTAACTTTAAGAAGGAGATATACATATGACCATGATTACGGATTCACTGGCCGTCGTTTTACAACGTCGTGACTGGGA	AGTC
#273	TAATACGACTCACTATAGGGGAATTGTGAGCGGATAACAATTCCCCATCTAAGTTCTGACAGCTAGCTCAGTCCTAGGTATAATGCTAGCTTAACTTTAAGAAGGAGATATACATATGACCATGATTACGGATTCACTGGCCGTCGTTTTACAACGTCGTGACTGGGA	AGTT
#274	TAATACGACTCACTATAGGGGAATTGTGAGCGGATAACAATTCCCCATCTATGTCCTGACAGCTAGCTCAGTCCTAGGTATAATGCTAGCTTAACTTTAAGAAGGAGATATACATATGACCATGATTACGGATTCACTGGCCGTCGTTTTACAACGTCGTGACTGGGA	TGTC
#275	TAATACGACTCACTATAGGGGAATTGTGAGCGGATAACAATTCCCCATCTACGTCCTGACAGCTAGCTCAGTCCTAGGTATAATGCTAGCTTAACTTTAAGAAGGAGATATACATATGACCATGATTACGGATTCACTGGCCGTCGTTTTACAACGTCGTGACTGGGA	CGTC
#276	TAATACGACTCACTATAGGGGAATTGTGAGCGGATAACAATTCCCCATCTAGGTTCTGACAGCTAGCTCAGTCCTAGGTATAATGCTAGCTTAACTTTAAGAAGGAGATATACATATGACCATGATTACGGATTCACTGGCCGTCGTTTTACAACGTCGTGACTGGGA	GGTT
#277	TAATACGACTCACTATAGGGGAATTGTGAGCGGATAACAATTCCCCATCTATGTCCTGACAGCTAGCTCAGTCCTAGGTATAATGCTAGCTTAACTTTAAGAAGGAGATATACATATGACCATGATTACGGATTCACTGGCCGTCGTTTTACAACGTCGTGACTGGGA	TGTC
#278	TAATACGACTCACTATAGGGGAATTGTGAGCGGATAACAATTCCCCATCTATGTTCTGACAGCTAGCTCAGTCCTAGGTATAATGCTAGCTTAACTTTAAGAAGGAGATATACATATGACCATGATTACGGATTCACTGGCCGTCGTTTTACAACGTCGTGACTGGGA	TGTT
#279	TAATACGACTCACTATAGGGGAATTGTGAGCGGATAACAATTCCCCATCTAGGTCCTGACAGCTAGCTCAGTCCTAGGTATAATGCTAGCTTAACTTTAAGAAGGAGATATACATATGACCATGATTACGGATTCACTGGCCGTCGTTTTACAACGTCGTGACTGGGA	GGTC
#280	TAATACGACTCACTATAGGGGAATTGTGAGCGGATAACAATTCCCCATCTATGTTCTGACAGCTAGCTCAGTCCTAGGTATAATGCTAGCTTAACTTTAAGAAGGAGATATACATATGACCATGATTACGGATTCACTGGCCGTCGTTTTACAACGTCGTGACTGGGA	TGTT
#281	TAATACGACTCACTATAGGGGAATTGTGAGCGGATAACAATTCCCCATCTATGTCCTGACAGCTAGCTCAGTCCTAGGTATAATGCTAGCTTAACTTTAAGAAGGAGATATACATATGACCATGATTACGGATTCACTGGCCGTCGTTTTACAACGTCGTGACTGGGA	TGTC
#282	TAATACGACTCACTATAGGGGAATTGTGAGCGGATAACAATTCCCCATCTACGTTCTGACAGCTAGCTCAGTCCTAGGTATAATGCTAGCTTAACTTTAAGAAGGAGATATACATATGACCATGATTACGGATTCACTGGCCGTCGTTTTACAACGTCGTGACTGGGA	CGTT
#283	TAATACGACTCACTATAGGGGAATTGTGAGCGGATAACAATTCCCCATCTAAGTCCTGACAGCTAGCTCAGTCCTAGGTATAATGCTAGCTTAACTTTAAGAAGGAGATATACATATGACCATGATTACGGATTCACTGGCCGTCGTTTTACAACGTCGTGACTGGGA	AGTC
#284	TAATACGACTCACTATAGGGGAATTGTGAGCGGATAACAATTCCCCATCTACGTCCTGACAGCTAGCTCAGTCCTAGGTATAATGCTAGCTTAACTTTAAGAAGGAGATATACATATGACCATGATTACGGATTCACTGGCCGTCGTTTTACAACGTCGTGACTGGGA	CGTC
#285	TAATACGACTCACTATAGGGGAATTGTGAGCGGATAACAATTCCCCATCTATGTTCTGACAGCTAGCTCAGTCCTAGGTATAATGCTAGCTTAACTTTAAGAAGGAGATATACATATGACCATGATTACGGATTCACTGGCCGTCGTTTTACAACGTCGTGACTGGGA	TGTT
#286	TAATACGACTCACTATAGGGGAATTGTGAGCGGATAACAATTCCCCATCTAGGTTCTGACAGCTAGCTCAGTCCTAGGTATAATGCTAGCTTAACTTTAAGAAGGAGATATACATATGACCATGATTACGGATTCACTGGCCGTCGTTTTACAACGTCGTGACTGGGA	GGTT
#287	TAATACGACTCACTATAGGGGAATTGTGAGCGGATAACAATTCCCCATCTATGTTCTGACAGCTAGCTCAGTCCTAGGTATAATGCTAGCTTAACTTTAAGAAGGAGATATACATATGACCATGATTACGGATTCACTGGCCGTCGTTTTACAACGTCGTGACTGGGA	TGTT
#288	TAATACGACTCACTATAGGGGAATTGTGAGCGGATAACAATTCCCCATCTATGTCCTGACAGCTAGCTCAGTCCTAGGTATAATGCTAGCTTAACTTTAAGAAGGAGATATACATATGACCATGATTACGGATTCACTGGCCGTCGTTTTACAACGTCGTGACTGGGA	TGTC
#289	TAATACGACTCACTATAGGGGAATTGTGAGCGGATAACAATTCCCCATCTATGTCCTGACAGCTAGCTCAGTCCTAGGTATAATGCTAGCTTAACTTTAAGAAGGAGATATACATATGACCATGATTACGGATTCACTGGCCGTCGTTTTACAACGTCGTGACTGGGA	TGTC
#290	TAATACGACTCACTATAGGGGAATTGTGAGCGGATAACAATTCCCCATCTAGGTACTGACAGCTAGCTCAGTCCTAGGTATAATGCTAGCTTAACTTTAAGAAGGAGATATACATATGACCATGATTACGGATTCACTGGCCGTCGTTTTACAACGTCGTGACTGGGA	GGTA
#291	TAATACGACTCACTATAGGGGAATTGTGAGCGGATAACAATTCCCCATCTAAGTACTGACAGCTAGCTCAGTCCTAGGTATAATGCTAGCTTAACTTTAAGAAGGAGATATACATATGACCATGATTACGGATTCACTGGCCGTCGTTTTACAACGTCGTGACTGGGA	AGTA
#292	TAATACGACTCACTATAGGGGAATTGTGAGCGGATAACAATTCCCCATCTACGTCCTGACAGCTAGCTCAGTCCTAGGTATAATGCTAGCTTAACTTTAAGAAGGAGATATACATATGACCATGATTACGGATTCACTGGCCGTCGTTTTACAACGTCGTGACTGGGA	CGTC
#293	TAATACGACTCACTATAGGGGAATTGTGAGCGGATAACAATTCCCCATCTACGTCCTGACAGCTAGCTCAGTCCTAGGTATAATGCTAGCTTAACTTTAAGAAGGAGATATACATATGACCATGATTACGGATTCACTGGCCGTCGTTTTACAACGTCGTGACTGGGA	CGTC
#294	TAATACGACTCACTATAGGGGAATTGTGAGCGGATAACAATTCCCCATCTACGTTCTGACAGCTAGCTCAGTCCTAGGTATAATGCTAGCTTAACTTTAAGAAGGAGATATACATATGACCATGATTACGGATTCACTGGCCGTCGTTTTACAACGTCGTGACTGGGA	CGTT
#295	TAATACGACTCACTATAGGGGAATTGTGAGCGGATAACAATTCCCCATCTAGGTCCTGACAGCTAGCTCAGTCCTAGGTATAATGCTAGCTTAACTTTAAGAAGGAGATATACATATGACCATGATTACGGATTCACTGGCCGTCGTTTTACAACGTCGTGACTGGGA	GGTC
#296	TAATACGACTCACTATAGGGGAATTGTGAGCGGATAACAATTCCCCATCTAAGTTCTGACAGCTAGCTCAGTCCTAGGTATAATGCTAGCTTAACTTTAAGAAGGAGATATACATATGACCATGATTACGGATTCACTGGCCGTCGTTTTACAACGTCGTGACTGGGA	AGTT
#297	TAATACGACTCACTATAGGGGAATTGTGAGCGGATAACAATTCCCCATCTAAGTTCTGACAGCTAGCTCAGTCCTAGGTATAATGCTAGCTTAACTTTAAGAAGGAGATATACATATGACCATGATTACGGATTCACTGGCCGTCGTTTTACAACGTCGTGACTGGGA	AGTT
#298	TAATACGACTCACTATAGGGGAATTGTGAGCGGATAACAATTCCCCATCTAAGTTCTGACAGCTAGCTCAGTCCTAGGTATAATGCTAGCTTAACTTTAAGAAGGAGATATACATATGACCATGATTACGGATTCACTGGCCGTCGTTTTACAACGTCGTGACTGGGA	AGTT
#299	TAATACGACTCACTATAGGGGAATTGTGAGCGGATAACAATTCCCCATCTACGTCCTGACAGCTAGCTCAGTCCTAGGTATAATGCTAGCTTAACTTTAAGAAGGAGATATACATATGACCATGATTACGGATTCACTGGCCGTCGTTTTACAACGTCGTGACTGGGA	CGTC
#300	TAATACGACTCACTATAGGGGAATTGTGAGCGGATAACAATTCCCCATCTAAGTTCTGACAGCTAGCTCAGTCCTAGGTATAATGCTAGCTTAACTTTAAGAAGGAGATATACATATGACCATGATTACGGATTCACTGGCCGTCGTTTTACAACGTCGTGACTGGGA	AGTT
#301	TAATACGACTCACTATAGGGGAATTGTGAGCGGATAACAATTCCCCATCTAAGTTCTGACAGCTAGCTCAGTCCTAGGTATAATGCTAGCTTAACTTTAAGAAGGAGATATACATATGACCATGATTACGGATTCACTGGCCGTCGTTTTACAACGTCGTGACTGGGA	AGTT
#302	TAATACGACTCACTATAGGGGAATTGTGAGCGGATAACAATTCCCCATCTAAGTCCTGACAGCTAGCTCAGTCCTAGGTATAATGCTAGCTTAACTTTAAGAAGGAGATATACATATGACCATGATTACGGATTCACTGGCCGTCGTTTTACAACGTCGTGACTGGGA	AGTC
#303	TAATACGACTCACTATAGGGGAATTGTGAGCGGATAACAATTCCCCATCTACGTACTGACAGCTAGCTCAGTCCTAGGTATAATGCTAGCTTAACTTTAAGAAGGAGATATACATATGACCATGATTACGGATTCACTGGCCGTCGTTTTACAACGTCGTGACTGGGA	CGTA
#304	TAATACGACTCACTATAGGGGAATTGTGAGCGGATAACAATTCCCCATCTATGTCCTGACAGCTAGCTCAGTCCTAGGTATAATGCTAGCTTAACTTTAAGAAGGAGATATACATATGACCATGATTACGGATTCACTGGCCGTCGTTTTACAACGTCGTGACTGGGA	TGTC
#305	TAATACGACTCACTATAGGGGAATTGTGAGCGGATAACAATTCCCCATCTACGTCCTGACAGCTAGCTCAGTCCTAGGTATAATGCTAGCTTAACTTTAAGAAGGAGATATACATATGACCATGATTACGGATTCACTGGCCGTCGTTTTACAACGTCGTGACTGGGA	CGTC
#306	TAATACGACTCACTATAGGGGAATTGTGAGCGGATAACAATTCCCCATCTAGGTTCTGACAGCTAGCTCAGTCCTAGGTATAATGCTAGCTTAACTTTAAGAAGGAGATATACATATGACCATGATTACGGATTCACTGGCCGTCGTTTTACAACGTCGTGACTGGGA	GGTT
#307	TAATACGACTCACTATAGGGGAATTGTGAGCGGATAACAATTCCCCATCTATGTCCTGACAGCTAGCTCAGTCCTAGGTATAATGCTAGCTTAACTTTAAGAAGGAGATATACATATGACCATGATTACGGATTCACTGGCCGTCGTTTTACAACGTCGTGACTGGGA	TGTC
#308	TAATACGACTCACTATAGGGGAATTGTGAGCGGATAACAATTCCCCATCTAAGTTCTGACAGCTAGCTCAGTCCTAGGTATAATGCTAGCTTAACTTTAAGAAGGAGATATACATATGACCATGATTACGGATTCACTGGCCGTCGTTTTACAACGTCGTGACTGGGA	AGTT
#309	TAATACGACTCACTATAGGGGAATTGTGAGCGGATAACAATTCCCCATCTACGTTCTGACAGCTAGCTCAGTCCTAGGTATAATGCTAGCTTAACTTTAAGAAGGAGATATACATATGACCATGATTACGGATTCACTGGCCGTCGTTTTACAACGTCGTGACTGGGA	CGTT
#310	TAATACGACTCACTATAGGGGAATTGTGAGCGGATAACAATTCCCCATCTAGGTCCTGACAGCTAGCTCAGTCCTAGGTATAATGCTAGCTTAACTTTAAGAAGGAGATATACATATGACCATGATTACGGATTCACTGGCCGTCGTTTTACAACGTCGTGACTGGGA	GGTC
#311	TAATACGACTCACTATAGGGGAATTGTGAGCGGATAACAATTCCCCATCTAGGTTCTGACAGCTAGCTCAGTCCTAGGTATAATGCTAGCTTAACTTTAAGAAGGAGATATACATATGACCATGATTACGGATTCACTGGCCGTCGTTTTACAACGTCGTGACTGGGA	GGTT
#312	TAATACGACTCACTATAGGGGAATTGTGAGCGGATAACAATTCCCCATCTAAGTTCTGACAGCTAGCTCAGTCCTAGGTATAATGCTAGCTTAACTTTAAGAAGGAGATATACATATGACCATGATTACGGATTCACTGGCCGTCGTTTTACAACGTCGTGACTGGGA	AGTT
#313	TAATACGACTCACTATAGGGGAATTGTGAGCGGATAACAATTCCCCATCTACGTCCTGACAGCTAGCTCAGTCCTAGGTATAATGCTAGCTTAACTTTAAGAAGGAGATATACATATGACCATGATTACGGATTCACTGGCCGTCGTTTTACAACGTCGTGACTGGGA	CGTC
#314	TAATACGACTCACTATAGGGGAATTGTGAGCGGATAACAATTCCCCATCTAGGTACTGACAGCTAGCTCAGTCCTAGGTATAATGCTAGCTTAACTTTAAGAAGGAGATATACATATGACCATGATTACGGATTCACTGGCCGTCGTTTTACAACGTCGTGACTGGGA	GGTA
#315	TAATACGACTCACTATAGGGGAATTGTGAGCGGATAACAATTCCCCATCTAGGTCCTGACAGCTAGCTCAGTCCTAGGTATAATGCTAGCTTAACTTTAAGAAGGAGATATACATATGACCATGATTACGGATTCACTGGCCGTCGTTTTACAACGTCGTGACTGGGA	GGTC
#316	TAATACGACTCACTATAGGGGAATTGTGAGCGGATAACAATTCCCCATCTACGTTCTGACAGCTAGCTCAGTCCTAGGTATAATGCTAGCTTAACTTTAAGAAGGAGATATACATATGACCATGATTACGGATTCACTGGCCGTCGTTTTACAACGTCGTGACTGGGA	CGTT
#317	TAATACGACTCACTATAGGGGAATTGTGAGCGGATAACAATTCCCCATCTAAGTTCTGACAGCTAGCTCAGTCCTAGGTATAATGCTAGCTTAACTTTAAGAAGGAGATATACATATGACCATGATTACGGATTCACTGGCCGTCGTTTTACAACGTCGTGACTGGGA	AGTT
#318	TAATACGACTCACTATAGGGGAATTGTGAGCGGATAACAATTCCCCATCTACGTTCTGACAGCTAGCTCAGTCCTAGGTATAATGCTAGCTTAACTTTAAGAAGGAGATATACATATGACCATGATTACGGATTCACTGGCCGTCGTTTTACAACGTCGTGACTGGGA	CGTT
#319	TAATACGACTCACTATAGGGGAATTGTGAGCGGATAACAATTCCCCATCTATGTCCTGACAGCTAGCTCAGTCCTAGGTATAATGCTAGCTTAACTTTAAGAAGGAGATATACATATGACCATGATTACGGATTCACTGGCCGTCGTTTTACAACGTCGTGACTGGGA	TGTC
#320	TAATACGACTCACTATAGGGGAATTGTGAGCGGATAACAATTCCCCATCTAGGTCCTGACAGCTAGCTCAGTCCTAGGTATAATGCTAGCTTAACTTTAAGAAGGAGATATACATATGACCATGATTACGGATTCACTGGCCGTCGTTTTACAACGTCGTGACTGGGA	GGTC
#321	TAATACGACTCACTATAGGGGAATTGTGAGCGGATAACAATTCCCCATCTACGTTCTGACAGCTAGCTCAGTCCTAGGTATAATGCTAGCTTAACTTTAAGAAGGAGATATACATATGACCATGATTACGGATTCACTGGCCGTCGTTTTACAACGTCGTGACTGGGA	CGTT
#322	TAATACGACTCACTATAGGGGAATTGTGAGCGGATAACAATTCCCCATCTATGTTCTGACAGCTAGCTCAGTCCTAGGTATAATGCTAGCTTAACTTTAAGAAGGAGATATACATATGACCATGATTACGGATTCACTGGCCGTCGTTTTACAACGTCGTGACTGGGA	TGTT
#323	TAATACGACTCACTATAGGGGAATTGTGAGCGGATAACAATTCCCCATCTAGGTCCTGACAGCTAGCTCAGTCCTAGGTATAATGCTAGCTTAACTTTAAGAAGGAGATATACATATGACCATGATTACGGATTCACTGGCCGTCGTTTTACAACGTCGTGACTGGGA	GGTC
#324	TAATACGACTCACTATAGGGGAATTGTGAGCGGATAACAATTCCCCATCTAAGTTCTGACAGCTAGCTCAGTCCTAGGTATAATGCTAGCTTAACTTTAAGAAGGAGATATACATATGACCATGATTACGGATTCACTGGCCGTCGTTTTACAACGTCGTGACTGGGA	AGTT
#325	TAATACGACTCACTATAGGGGAATTGTGAGCGGATAACAATTCCCCATCTATGTTCTGACAGCTAGCTCAGTCCTAGGTATAATGCTAGCTTAACTTTAAGAAGGAGATATACATATGACCATGATTACGGATTCACTGGCCGTCGTTTTACAACGTCGTGACTGGGA	TGTT
Source sequence data for Supplementary Data Table 1_exp3.
ID	sequence of PCR amplified region	PAM
#1	TAATACGACTCACTATAGGGGAATTGTGAGCGGATAACAATTCCCCATCTATGTACTGACAGCTAGCTCAGTCCTAGGTATAATGCTAGCTTAACTTTAAGAAGGAGATATACATATGACCATGATTACGGATTCACTGGCCGTCGTTTTACAACGTCGTGACTGGGA	TGTA
#2	TAATACGACTCACTATAGGGGAATTGTGAGCGGATAACAATTCCCCATCTACGTACTGACAGCTAGCTCAGTCCTAGGTATAATGCTAGCTTAACTTTAAGAAGGAGATATACATATGACCATGATTACGGATTCACTGGCCGTCGTTTTACAACGTCGTGACTGGGA	CGTA
#3	TAATACGACTCACTATAGGGGAATTGTGAGCGGATAACAATTCCCCATCTAGGTACTGACAGCTAGCTCAGTCCTAGGTATAATGCTAGCTTAACTTTAAGAAGGAGATATACATATGACCATGATTACGGATTCACTGGCCGTCGTTTTACAACGTCGTGACTGGGA	GGTA
#4	TAATACGACTCACTATAGGGGAATTGTGAGCGGATAACAATTCCCCATCTACGTACTGACAGCTAGCTCAGTCCTAGGTATAATGCTAGCTTAACTTTAAGAAGGAGATATACATATGACCATGATTACGGATTCACTGGCCGTCGTTTTACAACGTCGTGACTGGGA	CGTA
#5	TAATACGACTCACTATAGGGGAATTGTGAGCGGATAACAATTCCCCATCTACGTCCTGACAGCTAGCTCAGTCCTAGGTATAATGCTAGCTTAACTTTAAGAAGGAGATATACATATGACCATGATTACGGATTCACTGGCCGTCGTTTTACAACGTCGTGACTGGGA	CGTC
#6	TAATACGACTCACTATAGGGGAATTGTGAGCGGATAACAATTCCCCATCTACGTACTGACAGCTAGCTCAGTCCTAGGTATAATGCTAGCTTAACTTTAAGAAGGAGATATACATATGACCATGATTACGGATTCACTGGCCGTCGTTTTACAACGTCGTGACTGGGA	CGTA
#7	TAATACGACTCACTATAGGGGAATTGTGAGCGGATAACAATTCCCCATCTAAGTCCTGACAGCTAGCTCAGTCCTAGGTATAATGCTAGCTTAACTTTAAGAAGGAGATATACATATGACCATGATTACGGATTCACTGGCCGTCGTTTTACAACGTCGTGACTGGGA	AGTC
#8	TAATACGACTCACTATAGGGGAATTGTGAGCGGATAACAATTCCCCATCTAAGTACTGACAGCTAGCTCAGTCCTAGGTATAATGCTAGCTTAACTTTAAGAAGGAGATATACATATGACCATGATTACGGATTCACTGGCCGTCGTTTTACAACGTCGTGACTGGGA	AGTA
#9	TAATACGACTCACTATAGGGGAATTGTGAGCGGATAACAATTCCCCATCTACGTCCTGACAGCTAGCTCAGTCCTAGGTATAATGCTAGCTTAACTTTAAGAAGGAGATATACATATGACCATGATTACGGATTCACTGGCCGTCGTTTTACAACGTCGTGACTGGGA	CGTC
#10	TAATACGACTCACTATAGGGGAATTGTGAGCGGATAACAATTCCCCATCTAAGTCCTGACAGCTAGCTCAGTCCTAGGTATAATGCTAGCTTAACTTTAAGAAGGAGATATACATATGACCATGATTACGGATTCACTGGCCGTCGTTTTACAACGTCGTGACTGGGA	AGTC
#11	TAATACGACTCACTATAGGGGAATTGTGAGCGGATAACAATTCCCCATCTAGGTACTGACAGCTAGCTCAGTCCTAGGTATAATGCTAGCTTAACTTTAAGAAGGAGATATACATATGACCATGATTACGGATTCACTGGCCGTCGTTTTACAACGTCGTGACTGGGA	GGTA
#12	TAATACGACTCACTATAGGGGAATTGTGAGCGGATAACAATTCCCCATCTAAGTCCTGACAGCTAGCTCAGTCCTAGGTATAATGCTAGCTTAACTTTAAGAAGGAGATATACATATGACCATGATTACGGATTCACTGGCCGTCGTTTTACAACGTCGTGACTGGGA	AGTC
#13	TAATACGACTCACTATAGGGGAATTGTGAGCGGATAACAATTCCCCATCTAAGTACTGACAGCTAGCTCAGTCCTAGGTATAATGCTAGCTTAACTTTAAGAAGGAGATATACATATGACCATGATTACGGATTCACTGGCCGTCGTTTTACAACGTCGTGACTGGGA	AGTA
#14	TAATACGACTCACTATAGGGGAATTGTGAGCGGATAACAATTCCCCATCTACGTCCTGACAGCTAGCTCAGTCCTAGGTATAATGCTAGCTTAACTTTAAGAAGGAGATATACATATGACCATGATTACGGATTCACTGGCCGTCGTTTTACAACGTCGTGACTGGGA	CGTC
#15	TAATACGACTCACTATAGGGGAATTGTGAGCGGATAACAATTCCCCATCTACGTACTGACAGCTAGCTCAGTCCTAGGTATAATGCTAGCTTAACTTTAAGAAGGAGATATACATATGACCATGATTACGGATTCACTGGCCGTCGTTTTACAACGTCGTGACTGGGA	CGTA
#16	TAATACGACTCACTATAGGGGAATTGTGAGCGGATAACAATTCCCCATCTACGTACTGACAGCTAGCTCAGTCCTAGGTATAATGCTAGCTTAACTTTAAGAAGGAGATATACATATGACCATGATTACGGATTCACTGGCCGTCGTTTTACAACGTCGTGACTGGGA	CGTA
#17	TAATACGACTCACTATAGGGGAATTGTGAGCGGATAACAATTCCCCATCTAGGTACTGACAGCTAGCTCAGTCCTAGGTATAATGCTAGCTTAACTTTAAGAAGGAGATATACATATGACCATGATTACGGATTCACTGGCCGTCGTTTTACAACGTCGTGACTGGGA	GGTA
#18	TAATACGACTCACTATAGGGGAATTGTGAGCGGATAACAATTCCCCATCTAAGTCCTGACAGCTAGCTCAGTCCTAGGTATAATGCTAGCTTAACTTTAAGAAGGAGATATACATATGACCATGATTACGGATTCACTGGCCGTCGTTTTACAACGTCGTGACTGGGA	AGTC
#19	TAATACGACTCACTATAGGGGAATTGTGAGCGGATAACAATTCCCCATCTAGGTACTGACAGCTAGCTCAGTCCTAGGTATAATGCTAGCTTAACTTTAAGAAGGAGATATACATATGACCATGATTACGGATTCACTGGCCGTCGTTTTACAACGTCGTGACTGGGA	GGTA
#20	TAATACGACTCACTATAGGGGAATTGTGAGCGGATAACAATTCCCCATCTAAGTCCTGACAGCTAGCTCAGTCCTAGGTATAATGCTAGCTTAACTTTAAGAAGGAGATATACATATGACCATGATTACGGATTCACTGGCCGTCGTTTTACAACGTCGTGACTGGGA	AGTC
#21	TAATACGACTCACTATAGGGGAATTGTGAGCGGATAACAATTCCCCATCTACGTCCTGACAGCTAGCTCAGTCCTAGGTATAATGCTAGCTTAACTTTAAGAAGGAGATATACATATGACCATGATTACGGATTCACTGGCCGTCGTTTTACAACGTCGTGACTGGGA	CGTC
#22	TAATACGACTCACTATAGGGGAATTGTGAGCGGATAACAATTCCCCATCTACGTACTGACAGCTAGCTCAGTCCTAGGTATAATGCTAGCTTAACTTTAAGAAGGAGATATACATATGACCATGATTACGGATTCACTGGCCGTCGTTTTACAACGTCGTGACTGGGA	CGTA
#23	TAATACGACTCACTATAGGGGAATTGTGAGCGGATAACAATTCCCCATCTAAGTCCTGACAGCTAGCTCAGTCCTAGGTATAATGCTAGCTTAACTTTAAGAAGGAGATATACATATGACCATGATTACGGATTCACTGGCCGTCGTTTTACAACGTCGTGACTGGGA	AGTC
#24	TAATACGACTCACTATAGGGGAATTGTGAGCGGATAACAATTCCCCATCTAAGTTCTGACAGCTAGCTCAGTCCTAGGTATAATGCTAGCTTAACTTTAAGAAGGAGATATACATATGACCATGATTACGGATTCACTGGCCGTCGTTTTACAACGTCGTGACTGGGA	AGTT
#25	TAATACGACTCACTATAGGGGAATTGTGAGCGGATAACAATTCCCCATCTAAGTCCTGACAGCTAGCTCAGTCCTAGGTATAATGCTAGCTTAACTTTAAGAAGGAGATATACATATGACCATGATTACGGATTCACTGGCCGTCGTTTTACAACGTCGTGACTGGGA	AGTC
#26	TAATACGACTCACTATAGGGGAATTGTGAGCGGATAACAATTCCCCATCTAAGTACTGACAGCTAGCTCAGTCCTAGGTATAATGCTAGCTTAACTTTAAGAAGGAGATATACATATGACCATGATTACGGATTCACTGGCCGTCGTTTTACAACGTCGTGACTGGGA	AGTA
#27	TAATACGACTCACTATAGGGGAATTGTGAGCGGATAACAATTCCCCATCTAGGTCCTGACAGCTAGCTCAGTCCTAGGTATAATGCTAGCTTAACTTTAAGAAGGAGATATACATATGACCATGATTACGGATTCACTGGCCGTCGTTTTACAACGTCGTGACTGGGA	GGTC
#28	TAATACGACTCACTATAGGGGAATTGTGAGCGGATAACAATTCCCCATCTAGGTACTGACAGCTAGCTCAGTCCTAGGTATAATGCTAGCTTAACTTTAAGAAGGAGATATACATATGACCATGATTACGGATTCACTGGCCGTCGTTTTACAACGTCGTGACTGGGA	GGTA
#29	TAATACGACTCACTATAGGGGAATTGTGAGCGGATAACAATTCCCCATCTACGTCCTGACAGCTAGCTCAGTCCTAGGTATAATGCTAGCTTAACTTTAAGAAGGAGATATACATATGACCATGATTACGGATTCACTGGCCGTCGTTTTACAACGTCGTGACTGGGA	CGTC
#30	TAATACGACTCACTATAGGGGAATTGTGAGCGGATAACAATTCCCCATCTACGTCCTGACAGCTAGCTCAGTCCTAGGTATAATGCTAGCTTAACTTTAAGAAGGAGATATACATATGACCATGATTACGGATTCACTGGCCGTCGTTTTACAACGTCGTGACTGGGA	CGTC
#31	TAATACGACTCACTATAGGGGAATTGTGAGCGGATAACAATTCCCCATCTAGGTACTGACAGCTAGCTCAGTCCTAGGTATAATGCTAGCTTAACTTTAAGAAGGAGATATACATATGACCATGATTACGGATTCACTGGCCGTCGTTTTACAACGTCGTGACTGGGA	GGTA
#32	TAATACGACTCACTATAGGGGAATTGTGAGCGGATAACAATTCCCCATCTACGTACTGACAGCTAGCTCAGTCCTAGGTATAATGCTAGCTTAACTTTAAGAAGGAGATATACATATGACCATGATTACGGATTCACTGGCCGTCGTTTTACAACGTCGTGACTGGGA	CGTA
#33	TAATACGACTCACTATAGGGGAATTGTGAGCGGATAACAATTCCCCATCTAGGTACTGACAGCTAGCTCAGTCCTAGGTATAATGCTAGCTTAACTTTAAGAAGGAGATATACATATGACCATGATTACGGATTCACTGGCCGTCGTTTTACAACGTCGTGACTGGGA	GGTA
#34	TAATACGACTCACTATAGGGGAATTGTGAGCGGATAACAATTCCCCATCTAGGTCCTGACAGCTAGCTCAGTCCTAGGTATAATGCTAGCTTAACTTTAAGAAGGAGATATACATATGACCATGATTACGGATTCACTGGCCGTCGTTTTACAACGTCGTGACTGGGA	GGTC
#35	TAATACGACTCACTATAGGGGAATTGTGAGCGGATAACAATTCCCCATCTAAGTCCTGACAGCTAGCTCAGTCCTAGGTATAATGCTAGCTTAACTTTAAGAAGGAGATATACATATGACCATGATTACGGATTCACTGGCCGTCGTTTTACAACGTCGTGACTGGGA	AGTC
#36	TAATACGACTCACTATAGGGGAATTGTGAGCGGATAACAATTCCCCATCTAAGTCCTGACAGCTAGCTCAGTCCTAGGTATAATGCTAGCTTAACTTTAAGAAGGAGATATACATATGACCATGATTACGGATTCACTGGCCGTCGTTTTACAACGTCGTGACTGGGA	AGTC
#37	TAATACGACTCACTATAGGGGAATTGTGAGCGGATAACAATTCCCCATCTACGTACTGACAGCTAGCTCAGTCCTAGGTATAATGCTAGCTTAACTTTAAGAAGGAGATATACATATGACCATGATTACGGATTCACTGGCCGTCGTTTTACAACGTCGTGACTGGGA	CGTA
#38	TAATACGACTCACTATAGGGGAATTGTGAGCGGATAACAATTCCCCATCTAGGTCCTGACAGCTAGCTCAGTCCTAGGTATAATGCTAGCTTAACTTTAAGAAGGAGATATACATATGACCATGATTACGGATTCACTGGCCGTCGTTTTACAACGTCGTGACTGGGA	GGTC
#39	TAATACGACTCACTATAGGGGAATTGTGAGCGGATAACAATTCCCCATCTAAGTCCTGACAGCTAGCTCAGTCCTAGGTATAATGCTAGCTTAACTTTAAGAAGGAGATATACATATGACCATGATTACGGATTCACTGGCCGTCGTTTTACAACGTCGTGACTGGGA	AGTC
#40	TAATACGACTCACTATAGGGGAATTGTGAGCGGATAACAATTCCCCATCTAAGTTCTGACAGCTAGCTCAGTCCTAGGTATAATGCTAGCTTAACTTTAAGAAGGAGATATACATATGACCATGATTACGGATTCACTGGCCGTCGTTTTACAACGTCGTGACTGGGA	AGTT
#41	TAATACGACTCACTATAGGGGAATTGTGAGCGGATAACAATTCCCCATCTAGGTCCTGACAGCTAGCTCAGTCCTAGGTATAATGCTAGCTTAACTTTAAGAAGGAGATATACATATGACCATGATTACGGATTCACTGGCCGTCGTTTTACAACGTCGTGACTGGGA	GGTC
#42	TAATACGACTCACTATAGGGGAATTGTGAGCGGATAACAATTCCCCATCTACGTCCTGACAGCTAGCTCAGTCCTAGGTATAATGCTAGCTTAACTTTAAGAAGGAGATATACATATGACCATGATTACGGATTCACTGGCCGTCGTTTTACAACGTCGTGACTGGGA	CGTC
#43	TAATACGACTCACTATAGGGGAATTGTGAGCGGATAACAATTCCCCATCTAGGTTCTGACAGCTAGCTCAGTCCTAGGTATAATGCTAGCTTAACTTTAAGAAGGAGATATACATATGACCATGATTACGGATTCACTGGCCGTCGTTTTACAACGTCGTGACTGGGA	GGTT
#44	TAATACGACTCACTATAGGGGAATTGTGAGCGGATAACAATTCCCCATCTATGTACTGACAGCTAGCTCAGTCCTAGGTATAATGCTAGCTTAACTTTAAGAAGGAGATATACATATGACCATGATTACGGATTCACTGGCCGTCGTTTTACAACGTCGTGACTGGGA	TGTA
#45	TAATACGACTCACTATAGGGGAATTGTGAGCGGATAACAATTCCCCATCTAGGTACTGACAGCTAGCTCAGTCCTAGGTATAATGCTAGCTTAACTTTAAGAAGGAGATATACATATGACCATGATTACGGATTCACTGGCCGTCGTTTTACAACGTCGTGACTGGGA	GGTA
#46	TAATACGACTCACTATAGGGGAATTGTGAGCGGATAACAATTCCCCATCTAAGTCCTGACAGCTAGCTCAGTCCTAGGTATAATGCTAGCTTAACTTTAAGAAGGAGATATACATATGACCATGATTACGGATTCACTGGCCGTCGTTTTACAACGTCGTGACTGGGA	AGTC
#47	TAATACGACTCACTATAGGGGAATTGTGAGCGGATAACAATTCCCCATCTAAGTCCTGACAGCTAGCTCAGTCCTAGGTATAATGCTAGCTTAACTTTAAGAAGGAGATATACATATGACCATGATTACGGATTCACTGGCCGTCGTTTTACAACGTCGTGACTGGGA	AGTC
#48	TAATACGACTCACTATAGGGGAATTGTGAGCGGATAACAATTCCCCATCTAGGTACTGACAGCTAGCTCAGTCCTAGGTATAATGCTAGCTTAACTTTAAGAAGGAGATATACATATGACCATGATTACGGATTCACTGGCCGTCGTTTTACAACGTCGTGACTGGGA	GGTA
#49	TAATACGACTCACTATAGGGGAATTGTGAGCGGATAACAATTCCCCATCTAGGTCCTGACAGCTAGCTCAGTCCTAGGTATAATGCTAGCTTAACTTTAAGAAGGAGATATACATATGACCATGATTACGGATTCACTGGCCGTCGTTTTACAACGTCGTGACTGGGA	GGTC
#50	TAATACGACTCACTATAGGGGAATTGTGAGCGGATAACAATTCCCCATCTACGTACTGACAGCTAGCTCAGTCCTAGGTATAATGCTAGCTTAACTTTAAGAAGGAGATATACATATGACCATGATTACGGATTCACTGGCCGTCGTTTTACAACGTCGTGACTGGGA	CGTA
#51	TAATACGACTCACTATAGGGGAATTGTGAGCGGATAACAATTCCCCATCTACGTACTGACAGCTAGCTCAGTCCTAGGTATAATGCTAGCTTAACTTTAAGAAGGAGATATACATATGACCATGATTACGGATTCACTGGCCGTCGTTTTACAACGTCGTGACTGGGA	CGTA
#52	TAATACGACTCACTATAGGGGAATTGTGAGCGGATAACAATTCCCCATCTAAGTTCTGACAGCTAGCTCAGTCCTAGGTATAATGCTAGCTTAACTTTAAGAAGGAGATATACATATGACCATGATTACGGATTCACTGGCCGTCGTTTTACAACGTCGTGACTGGGA	AGTT
#53	TAATACGACTCACTATAGGGGAATTGTGAGCGGATAACAATTCCCCATCTATGTACTGACAGCTAGCTCAGTCCTAGGTATAATGCTAGCTTAACTTTAAGAAGGAGATATACATATGACCATGATTACGGATTCACTGGCCGTCGTTTTACAACGTCGTGACTGGGA	TGTA
#54	TAATACGACTCACTATAGGGGAATTGTGAGCGGATAACAATTCCCCATCTAGGTCCTGACAGCTAGCTCAGTCCTAGGTATAATGCTAGCTTAACTTTAAGAAGGAGATATACATATGACCATGATTACGGATTCACTGGCCGTCGTTTTACAACGTCGTGACTGGGA	GGTC
#55	TAATACGACTCACTATAGGGGAATTGTGAGCGGATAACAATTCCCCATCTACGTACTGACAGCTAGCTCAGTCCTAGGTATAATGCTAGCTTAACTTTAAGAAGGAGATATACATATGACCATGATTACGGATTCACTGGCCGTCGTTTTACAACGTCGTGACTGGGA	CGTA
#56	TAATACGACTCACTATAGGGGAATTGTGAGCGGATAACAATTCCCCATCTACGTCCTGACAGCTAGCTCAGTCCTAGGTATAATGCTAGCTTAACTTTAAGAAGGAGATATACATATGACCATGATTACGGATTCACTGGCCGTCGTTTTACAACGTCGTGACTGGGA	CGTC
#57	TAATACGACTCACTATAGGGGAATTGTGAGCGGATAACAATTCCCCATCTACGTCCTGACAGCTAGCTCAGTCCTAGGTATAATGCTAGCTTAACTTTAAGAAGGAGATATACATATGACCATGATTACGGATTCACTGGCCGTCGTTTTACAACGTCGTGACTGGGA	CGTC
#58	TAATACGACTCACTATAGGGGAATTGTGAGCGGATAACAATTCCCCATCTAGGTACTGACAGCTAGCTCAGTCCTAGGTATAATGCTAGCTTAACTTTAAGAAGGAGATATACATATGACCATGATTACGGATTCACTGGCCGTCGTTTTACAACGTCGTGACTGGGA	GGTA
#59	TAATACGACTCACTATAGGGGAATTGTGAGCGGATAACAATTCCCCATCTATGTACTGACAGCTAGCTCAGTCCTAGGTATAATGCTAGCTTAACTTTAAGAAGGAGATATACATATGACCATGATTACGGATTCACTGGCCGTCGTTTTACAACGTCGTGACTGGGA	TGTA
#60	TAATACGACTCACTATAGGGGAATTGTGAGCGGATAACAATTCCCCATCTAGGTTCTGACAGCTAGCTCAGTCCTAGGTATAATGCTAGCTTAACTTTAAGAAGGAGATATACATATGACCATGATTACGGATTCACTGGCCGTCGTTTTACAACGTCGTGACTGGGA	GGTT
#61	TAATACGACTCACTATAGGGGAATTGTGAGCGGATAACAATTCCCCATCTACGTTCTGACAGCTAGCTCAGTCCTAGGTATAATGCTAGCTTAACTTTAAGAAGGAGATATACATATGACCATGATTACGGATTCACTGGCCGTCGTTTTACAACGTCGTGACTGGGA	CGTT
#62	TAATACGACTCACTATAGGGGAATTGTGAGCGGATAACAATTCCCCATCTACGTCCTGACAGCTAGCTCAGTCCTAGGTATAATGCTAGCTTAACTTTAAGAAGGAGATATACATATGACCATGATTACGGATTCACTGGCCGTCGTTTTACAACGTCGTGACTGGGA	CGTC
#63	TAATACGACTCACTATAGGGGAATTGTGAGCGGATAACAATTCCCCATCTACGTCCTGACAGCTAGCTCAGTCCTAGGTATAATGCTAGCTTAACTTTAAGAAGGAGATATACATATGACCATGATTACGGATTCACTGGCCGTCGTTTTACAACGTCGTGACTGGGA	CGTC
#64	TAATACGACTCACTATAGGGGAATTGTGAGCGGATAACAATTCCCCATCTACGTCCTGACAGCTAGCTCAGTCCTAGGTATAATGCTAGCTTAACTTTAAGAAGGAGATATACATATGACCATGATTACGGATTCACTGGCCGTCGTTTTACAACGTCGTGACTGGGA	CGTC
#65	TAATACGACTCACTATAGGGGAATTGTGAGCGGATAACAATTCCCCATCTACGTCCTGACAGCTAGCTCAGTCCTAGGTATAATGCTAGCTTAACTTTAAGAAGGAGATATACATATGACCATGATTACGGATTCACTGGCCGTCGTTTTACAACGTCGTGACTGGGA	CGTC
#66	TAATACGACTCACTATAGGGGAATTGTGAGCGGATAACAATTCCCCATCTATGTCCTGACAGCTAGCTCAGTCCTAGGTATAATGCTAGCTTAACTTTAAGAAGGAGATATACATATGACCATGATTACGGATTCACTGGCCGTCGTTTTACAACGTCGTGACTGGGA	TGTC
#67	TAATACGACTCACTATAGGGGAATTGTGAGCGGATAACAATTCCCCATCTACGTACTGACAGCTAGCTCAGTCCTAGGTATAATGCTAGCTTAACTTTAAGAAGGAGATATACATATGACCATGATTACGGATTCACTGGCCGTCGTTTTACAACGTCGTGACTGGGA	CGTA
#68	TAATACGACTCACTATAGGGGAATTGTGAGCGGATAACAATTCCCCATCTATGTCCTGACAGCTAGCTCAGTCCTAGGTATAATGCTAGCTTAACTTTAAGAAGGAGATATACATATGACCATGATTACGGATTCACTGGCCGTCGTTTTACAACGTCGTGACTGGGA	TGTC
#69	TAATACGACTCACTATAGGGGAATTGTGAGCGGATAACAATTCCCCATCTACGTCCTGACAGCTAGCTCAGTCCTAGGTATAATGCTAGCTTAACTTTAAGAAGGAGATATACATATGACCATGATTACGGATTCACTGGCCGTCGTTTTACAACGTCGTGACTGGGA	CGTC
#70	TAATACGACTCACTATAGGGGAATTGTGAGCGGATAACAATTCCCCATCTAAGTCCTGACAGCTAGCTCAGTCCTAGGTATAATGCTAGCTTAACTTTAAGAAGGAGATATACATATGACCATGATTACGGATTCACTGGCCGTCGTTTTACAACGTCGTGACTGGGA	AGTC
#71	TAATACGACTCACTATAGGGGAATTGTGAGCGGATAACAATTCCCCATCTAAGTACTGACAGCTAGCTCAGTCCTAGGTATAATGCTAGCTTAACTTTAAGAAGGAGATATACATATGACCATGATTACGGATTCACTGGCCGTCGTTTTACAACGTCGTGACTGGGA	AGTA
#72	TAATACGACTCACTATAGGGGAATTGTGAGCGGATAACAATTCCCCATCTACGTCCTGACAGCTAGCTCAGTCCTAGGTATAATGCTAGCTTAACTTTAAGAAGGAGATATACATATGACCATGATTACGGATTCACTGGCCGTCGTTTTACAACGTCGTGACTGGGA	CGTC
#73	TAATACGACTCACTATAGGGGAATTGTGAGCGGATAACAATTCCCCATCTAGGTTCTGACAGCTAGCTCAGTCCTAGGTATAATGCTAGCTTAACTTTAAGAAGGAGATATACATATGACCATGATTACGGATTCACTGGCCGTCGTTTTACAACGTCGTGACTGGGA	GGTT
#74	TAATACGACTCACTATAGGGGAATTGTGAGCGGATAACAATTCCCCATCTAAGTTCTGACAGCTAGCTCAGTCCTAGGTATAATGCTAGCTTAACTTTAAGAAGGAGATATACATATGACCATGATTACGGATTCACTGGCCGTCGTTTTACAACGTCGTGACTGGGA	AGTT
#75	TAATACGACTCACTATAGGGGAATTGTGAGCGGATAACAATTCCCCATCTAGGTCCTGACAGCTAGCTCAGTCCTAGGTATAATGCTAGCTTAACTTTAAGAAGGAGATATACATATGACCATGATTACGGATTCACTGGCCGTCGTTTTACAACGTCGTGACTGGGA	GGTC
#76	TAATACGACTCACTATAGGGGAATTGTGAGCGGATAACAATTCCCCATCTAGGTTCTGACAGCTAGCTCAGTCCTAGGTATAATGCTAGCTTAACTTTAAGAAGGAGATATACATATGACCATGATTACGGATTCACTGGCCGTCGTTTTACAACGTCGTGACTGGGA	GGTT
#77	TAATACGACTCACTATAGGGGAATTGTGAGCGGATAACAATTCCCCATCTAAGTACTGACAGCTAGCTCAGTCCTAGGTATAATGCTAGCTTAACTTTAAGAAGGAGATATACATATGACCATGATTACGGATTCACTGGCCGTCGTTTTACAACGTCGTGACTGGGA	AGTA
#78	TAATACGACTCACTATAGGGGAATTGTGAGCGGATAACAATTCCCCATCTAGGTTCTGACAGCTAGCTCAGTCCTAGGTATAATGCTAGCTTAACTTTAAGAAGGAGATATACATATGACCATGATTACGGATTCACTGGCCGTCGTTTTACAACGTCGTGACTGGGA	GGTT
#79	TAATACGACTCACTATAGGGGAATTGTGAGCGGATAACAATTCCCCATCTAGGTTCTGACAGCTAGCTCAGTCCTAGGTATAATGCTAGCTTAACTTTAAGAAGGAGATATACATATGACCATGATTACGGATTCACTGGCCGTCGTTTTACAACGTCGTGACTGGGA	GGTT
#80	TAATACGACTCACTATAGGGGAATTGTGAGCGGATAACAATTCCCCATCTAAGTTCTGACAGCTAGCTCAGTCCTAGGTATAATGCTAGCTTAACTTTAAGAAGGAGATATACATATGACCATGATTACGGATTCACTGGCCGTCGTTTTACAACGTCGTGACTGGGA	AGTT
#81	TAATACGACTCACTATAGGGGAATTGTGAGCGGATAACAATTCCCCATCTAAGTTCTGACAGCTAGCTCAGTCCTAGGTATAATGCTAGCTTAACTTTAAGAAGGAGATATACATATGACCATGATTACGGATTCACTGGCCGTCGTTTTACAACGTCGTGACTGGGA	AGTT
#82	TAATACGACTCACTATAGGGGAATTGTGAGCGGATAACAATTCCCCATCTATGTCCTGACAGCTAGCTCAGTCCTAGGTATAATGCTAGCTTAACTTTAAGAAGGAGATATACATATGACCATGATTACGGATTCACTGGCCGTCGTTTTACAACGTCGTGACTGGGA	TGTC
#83	TAATACGACTCACTATAGGGGAATTGTGAGCGGATAACAATTCCCCATCTACGTCCTGACAGCTAGCTCAGTCCTAGGTATAATGCTAGCTTAACTTTAAGAAGGAGATATACATATGACCATGATTACGGATTCACTGGCCGTCGTTTTACAACGTCGTGACTGGGA	CGTC
#84	TAATACGACTCACTATAGGGGAATTGTGAGCGGATAACAATTCCCCATCTAGGTACTGACAGCTAGCTCAGTCCTAGGTATAATGCTAGCTTAACTTTAAGAAGGAGATATACATATGACCATGATTACGGATTCACTGGCCGTCGTTTTACAACGTCGTGACTGGGA	GGTA
#85	TAATACGACTCACTATAGGGGAATTGTGAGCGGATAACAATTCCCCATCTACGTACTGACAGCTAGCTCAGTCCTAGGTATAATGCTAGCTTAACTTTAAGAAGGAGATATACATATGACCATGATTACGGATTCACTGGCCGTCGTTTTACAACGTCGTGACTGGGA	CGTA
#86	TAATACGACTCACTATAGGGGAATTGTGAGCGGATAACAATTCCCCATCTATGTTCTGACAGCTAGCTCAGTCCTAGGTATAATGCTAGCTTAACTTTAAGAAGGAGATATACATATGACCATGATTACGGATTCACTGGCCGTCGTTTTACAACGTCGTGACTGGGA	TGTT
#87	TAATACGACTCACTATAGGGGAATTGTGAGCGGATAACAATTCCCCATCTACGTTCTGACAGCTAGCTCAGTCCTAGGTATAATGCTAGCTTAACTTTAAGAAGGAGATATACATATGACCATGATTACGGATTCACTGGCCGTCGTTTTACAACGTCGTGACTGGGA	CGTT
#88	TAATACGACTCACTATAGGGGAATTGTGAGCGGATAACAATTCCCCATCTATGTTCTGACAGCTAGCTCAGTCCTAGGTATAATGCTAGCTTAACTTTAAGAAGGAGATATACATATGACCATGATTACGGATTCACTGGCCGTCGTTTTACAACGTCGTGACTGGGA	TGTT
#89	TAATACGACTCACTATAGGGGAATTGTGAGCGGATAACAATTCCCCATCTATGTACTGACAGCTAGCTCAGTCCTAGGTATAATGCTAGCTTAACTTTAAGAAGGAGATATACATATGACCATGATTACGGATTCACTGGCCGTCGTTTTACAACGTCGTGACTGGGA	TGTA
#90	TAATACGACTCACTATAGGGGAATTGTGAGCGGATAACAATTCCCCATCTACGTTCTGACAGCTAGCTCAGTCCTAGGTATAATGCTAGCTTAACTTTAAGAAGGAGATATACATATGACCATGATTACGGATTCACTGGCCGTCGTTTTACAACGTCGTGACTGGGA	CGTT
#91	TAATACGACTCACTATAGGGGAATTGTGAGCGGATAACAATTCCCCATCTAAGTCCTGACAGCTAGCTCAGTCCTAGGTATAATGCTAGCTTAACTTTAAGAAGGAGATATACATATGACCATGATTACGGATTCACTGGCCGTCGTTTTACAACGTCGTGACTGGGA	AGTC
#92	TAATACGACTCACTATAGGGGAATTGTGAGCGGATAACAATTCCCCATCTATGTACTGACAGCTAGCTCAGTCCTAGGTATAATGCTAGCTTAACTTTAAGAAGGAGATATACATATGACCATGATTACGGATTCACTGGCCGTCGTTTTACAACGTCGTGACTGGGA	TGTA
#93	TAATACGACTCACTATAGGGGAATTGTGAGCGGATAACAATTCCCCATCTAGGTCCTGACAGCTAGCTCAGTCCTAGGTATAATGCTAGCTTAACTTTAAGAAGGAGATATACATATGACCATGATTACGGATTCACTGGCCGTCGTTTTACAACGTCGTGACTGGGA	GGTC
#94	TAATACGACTCACTATAGGGGAATTGTGAGCGGATAACAATTCCCCATCTAGGTCCTGACAGCTAGCTCAGTCCTAGGTATAATGCTAGCTTAACTTTAAGAAGGAGATATACATATGACCATGATTACGGATTCACTGGCCGTCGTTTTACAACGTCGTGACTGGGA	GGTC
#95	TAATACGACTCACTATAGGGGAATTGTGAGCGGATAACAATTCCCCATCTATGTTCTGACAGCTAGCTCAGTCCTAGGTATAATGCTAGCTTAACTTTAAGAAGGAGATATACATATGACCATGATTACGGATTCACTGGCCGTCGTTTTACAACGTCGTGACTGGGA	TGTT
#96	TAATACGACTCACTATAGGGGAATTGTGAGCGGATAACAATTCCCCATCTACGTACTGACAGCTAGCTCAGTCCTAGGTATAATGCTAGCTTAACTTTAAGAAGGAGATATACATATGACCATGATTACGGATTCACTGGCCGTCGTTTTACAACGTCGTGACTGGGA	CGTA
#97	TAATACGACTCACTATAGGGGAATTGTGAGCGGATAACAATTCCCCATCTAAGTACTGACAGCTAGCTCAGTCCTAGGTATAATGCTAGCTTAACTTTAAGAAGGAGATATACATATGACCATGATTACGGATTCACTGGCCGTCGTTTTACAACGTCGTGACTGGGA	AGTA
#98	TAATACGACTCACTATAGGGGAATTGTGAGCGGATAACAATTCCCCATCTACGTTCTGACAGCTAGCTCAGTCCTAGGTATAATGCTAGCTTAACTTTAAGAAGGAGATATACATATGACCATGATTACGGATTCACTGGCCGTCGTTTTACAACGTCGTGACTGGGA	CGTT
#99	TAATACGACTCACTATAGGGGAATTGTGAGCGGATAACAATTCCCCATCTACGTTCTGACAGCTAGCTCAGTCCTAGGTATAATGCTAGCTTAACTTTAAGAAGGAGATATACATATGACCATGATTACGGATTCACTGGCCGTCGTTTTACAACGTCGTGACTGGGA	CGTT
#100	TAATACGACTCACTATAGGGGAATTGTGAGCGGATAACAATTCCCCATCTAAGTACTGACAGCTAGCTCAGTCCTAGGTATAATGCTAGCTTAACTTTAAGAAGGAGATATACATATGACCATGATTACGGATTCACTGGCCGTCGTTTTACAACGTCGTGACTGGGA	AGTA
#101	TAATACGACTCACTATAGGGGAATTGTGAGCGGATAACAATTCCCCATCTAAGTTCTGACAGCTAGCTCAGTCCTAGGTATAATGCTAGCTTAACTTTAAGAAGGAGATATACATATGACCATGATTACGGATTCACTGGCCGTCGTTTTACAACGTCGTGACTGGGA	AGTT
#102	TAATACGACTCACTATAGGGGAATTGTGAGCGGATAACAATTCCCCATCTATGTTCTGACAGCTAGCTCAGTCCTAGGTATAATGCTAGCTTAACTTTAAGAAGGAGATATACATATGACCATGATTACGGATTCACTGGCCGTCGTTTTACAACGTCGTGACTGGGA	TGTT
#103	TAATACGACTCACTATAGGGGAATTGTGAGCGGATAACAATTCCCCATCTAGGTCCTGACAGCTAGCTCAGTCCTAGGTATAATGCTAGCTTAACTTTAAGAAGGAGATATACATATGACCATGATTACGGATTCACTGGCCGTCGTTTTACAACGTCGTGACTGGGA	GGTC
#104	TAATACGACTCACTATAGGGGAATTGTGAGCGGATAACAATTCCCCATCTACGTTCTGACAGCTAGCTCAGTCCTAGGTATAATGCTAGCTTAACTTTAAGAAGGAGATATACATATGACCATGATTACGGATTCACTGGCCGTCGTTTTACAACGTCGTGACTGGGA	CGTT
#105	TAATACGACTCACTATAGGGGAATTGTGAGCGGATAACAATTCCCCATCTACGTCCTGACAGCTAGCTCAGTCCTAGGTATAATGCTAGCTTAACTTTAAGAAGGAGATATACATATGACCATGATTACGGATTCACTGGCCGTCGTTTTACAACGTCGTGACTGGGA	CGTC
#106	TAATACGACTCACTATAGGGGAATTGTGAGCGGATAACAATTCCCCATCTAAGTTCTGACAGCTAGCTCAGTCCTAGGTATAATGCTAGCTTAACTTTAAGAAGGAGATATACATATGACCATGATTACGGATTCACTGGCCGTCGTTTTACAACGTCGTGACTGGGA	AGTT
#107	TAATACGACTCACTATAGGGGAATTGTGAGCGGATAACAATTCCCCATCTAGGTTCTGACAGCTAGCTCAGTCCTAGGTATAATGCTAGCTTAACTTTAAGAAGGAGATATACATATGACCATGATTACGGATTCACTGGCCGTCGTTTTACAACGTCGTGACTGGGA	GGTT
#108	TAATACGACTCACTATAGGGGAATTGTGAGCGGATAACAATTCCCCATCTAGGTCCTGACAGCTAGCTCAGTCCTAGGTATAATGCTAGCTTAACTTTAAGAAGGAGATATACATATGACCATGATTACGGATTCACTGGCCGTCGTTTTACAACGTCGTGACTGGGA	GGTC
#109	TAATACGACTCACTATAGGGGAATTGTGAGCGGATAACAATTCCCCATCTAGGTCCTGACAGCTAGCTCAGTCCTAGGTATAATGCTAGCTTAACTTTAAGAAGGAGATATACATATGACCATGATTACGGATTCACTGGCCGTCGTTTTACAACGTCGTGACTGGGA	GGTC
#110	TAATACGACTCACTATAGGGGAATTGTGAGCGGATAACAATTCCCCATCTAAGTTCTGACAGCTAGCTCAGTCCTAGGTATAATGCTAGCTTAACTTTAAGAAGGAGATATACATATGACCATGATTACGGATTCACTGGCCGTCGTTTTACAACGTCGTGACTGGGA	AGTT
#111	TAATACGACTCACTATAGGGGAATTGTGAGCGGATAACAATTCCCCATCTACGTACTGACAGCTAGCTCAGTCCTAGGTATAATGCTAGCTTAACTTTAAGAAGGAGATATACATATGACCATGATTACGGATTCACTGGCCGTCGTTTTACAACGTCGTGACTGGGA	CGTA
#112	TAATACGACTCACTATAGGGGAATTGTGAGCGGATAACAATTCCCCATCTAGGTTCTGACAGCTAGCTCAGTCCTAGGTATAATGCTAGCTTAACTTTAAGAAGGAGATATACATATGACCATGATTACGGATTCACTGGCCGTCGTTTTACAACGTCGTGACTGGGA	GGTT
#113	TAATACGACTCACTATAGGGGAATTGTGAGCGGATAACAATTCCCCATCTACGTACTGACAGCTAGCTCAGTCCTAGGTATAATGCTAGCTTAACTTTAAGAAGGAGATATACATATGACCATGATTACGGATTCACTGGCCGTCGTTTTACAACGTCGTGACTGGGA	CGTA
#114	TAATACGACTCACTATAGGGGAATTGTGAGCGGATAACAATTCCCCATCTAAGTTCTGACAGCTAGCTCAGTCCTAGGTATAATGCTAGCTTAACTTTAAGAAGGAGATATACATATGACCATGATTACGGATTCACTGGCCGTCGTTTTACAACGTCGTGACTGGGA	AGTT
#115	TAATACGACTCACTATAGGGGAATTGTGAGCGGATAACAATTCCCCATCTACGTTCTGACAGCTAGCTCAGTCCTAGGTATAATGCTAGCTTAACTTTAAGAAGGAGATATACATATGACCATGATTACGGATTCACTGGCCGTCGTTTTACAACGTCGTGACTGGGA	CGTT
#116	TAATACGACTCACTATAGGGGAATTGTGAGCGGATAACAATTCCCCATCTAAGTCCTGACAGCTAGCTCAGTCCTAGGTATAATGCTAGCTTAACTTTAAGAAGGAGATATACATATGACCATGATTACGGATTCACTGGCCGTCGTTTTACAACGTCGTGACTGGGA	AGTC
#117	TAATACGACTCACTATAGGGGAATTGTGAGCGGATAACAATTCCCCATCTACGTTCTGACAGCTAGCTCAGTCCTAGGTATAATGCTAGCTTAACTTTAAGAAGGAGATATACATATGACCATGATTACGGATTCACTGGCCGTCGTTTTACAACGTCGTGACTGGGA	CGTT
#118	TAATACGACTCACTATAGGGGAATTGTGAGCGGATAACAATTCCCCATCTACGTTCTGACAGCTAGCTCAGTCCTAGGTATAATGCTAGCTTAACTTTAAGAAGGAGATATACATATGACCATGATTACGGATTCACTGGCCGTCGTTTTACAACGTCGTGACTGGGA	CGTT
#119	TAATACGACTCACTATAGGGGAATTGTGAGCGGATAACAATTCCCCATCTAAGTCCTGACAGCTAGCTCAGTCCTAGGTATAATGCTAGCTTAACTTTAAGAAGGAGATATACATATGACCATGATTACGGATTCACTGGCCGTCGTTTTACAACGTCGTGACTGGGA	AGTC
#120	TAATACGACTCACTATAGGGGAATTGTGAGCGGATAACAATTCCCCATCTATGTCCTGACAGCTAGCTCAGTCCTAGGTATAATGCTAGCTTAACTTTAAGAAGGAGATATACATATGACCATGATTACGGATTCACTGGCCGTCGTTTTACAACGTCGTGACTGGGA	TGTC
#121	TAATACGACTCACTATAGGGGAATTGTGAGCGGATAACAATTCCCCATCTATGTACTGACAGCTAGCTCAGTCCTAGGTATAATGCTAGCTTAACTTTAAGAAGGAGATATACATATGACCATGATTACGGATTCACTGGCCGTCGTTTTACAACGTCGTGACTGGGA	TGTA
#122	TAATACGACTCACTATAGGGGAATTGTGAGCGGATAACAATTCCCCATCTAAGTCCTGACAGCTAGCTCAGTCCTAGGTATAATGCTAGCTTAACTTTAAGAAGGAGATATACATATGACCATGATTACGGATTCACTGGCCGTCGTTTTACAACGTCGTGACTGGGA	AGTC
#123	TAATACGACTCACTATAGGGGAATTGTGAGCGGATAACAATTCCCCATCTACGTCCTGACAGCTAGCTCAGTCCTAGGTATAATGCTAGCTTAACTTTAAGAAGGAGATATACATATGACCATGATTACGGATTCACTGGCCGTCGTTTTACAACGTCGTGACTGGGA	CGTC
#124	TAATACGACTCACTATAGGGGAATTGTGAGCGGATAACAATTCCCCATCTACGTCCTGACAGCTAGCTCAGTCCTAGGTATAATGCTAGCTTAACTTTAAGAAGGAGATATACATATGACCATGATTACGGATTCACTGGCCGTCGTTTTACAACGTCGTGACTGGGA	CGTC
#125	TAATACGACTCACTATAGGGGAATTGTGAGCGGATAACAATTCCCCATCTATGTACTGACAGCTAGCTCAGTCCTAGGTATAATGCTAGCTTAACTTTAAGAAGGAGATATACATATGACCATGATTACGGATTCACTGGCCGTCGTTTTACAACGTCGTGACTGGGA	TGTA
#126	TAATACGACTCACTATAGGGGAATTGTGAGCGGATAACAATTCCCCATCTACGTTCTGACAGCTAGCTCAGTCCTAGGTATAATGCTAGCTTAACTTTAAGAAGGAGATATACATATGACCATGATTACGGATTCACTGGCCGTCGTTTTACAACGTCGTGACTGGGA	CGTT
#127	TAATACGACTCACTATAGGGGAATTGTGAGCGGATAACAATTCCCCATCTAGGTTCTGACAGCTAGCTCAGTCCTAGGTATAATGCTAGCTTAACTTTAAGAAGGAGATATACATATGACCATGATTACGGATTCACTGGCCGTCGTTTTACAACGTCGTGACTGGGA	GGTT
#128	TAATACGACTCACTATAGGGGAATTGTGAGCGGATAACAATTCCCCATCTAGGTCCTGACAGCTAGCTCAGTCCTAGGTATAATGCTAGCTTAACTTTAAGAAGGAGATATACATATGACCATGATTACGGATTCACTGGCCGTCGTTTTACAACGTCGTGACTGGGA	GGTC
#129	TAATACGACTCACTATAGGGGAATTGTGAGCGGATAACAATTCCCCATCTAAGTTCTGACAGCTAGCTCAGTCCTAGGTATAATGCTAGCTTAACTTTAAGAAGGAGATATACATATGACCATGATTACGGATTCACTGGCCGTCGTTTTACAACGTCGTGACTGGGA	AGTT
#130	TAATACGACTCACTATAGGGGAATTGTGAGCGGATAACAATTCCCCATCTAGGTTCTGACAGCTAGCTCAGTCCTAGGTATAATGCTAGCTTAACTTTAAGAAGGAGATATACATATGACCATGATTACGGATTCACTGGCCGTCGTTTTACAACGTCGTGACTGGGA	GGTT
#131	TAATACGACTCACTATAGGGGAATTGTGAGCGGATAACAATTCCCCATCTAAGTTCTGACAGCTAGCTCAGTCCTAGGTATAATGCTAGCTTAACTTTAAGAAGGAGATATACATATGACCATGATTACGGATTCACTGGCCGTCGTTTTACAACGTCGTGACTGGGA	AGTT
#132	TAATACGACTCACTATAGGGGAATTGTGAGCGGATAACAATTCCCCATCTAGGTTCTGACAGCTAGCTCAGTCCTAGGTATAATGCTAGCTTAACTTTAAGAAGGAGATATACATATGACCATGATTACGGATTCACTGGCCGTCGTTTTACAACGTCGTGACTGGGA	GGTT
#133	TAATACGACTCACTATAGGGGAATTGTGAGCGGATAACAATTCCCCATCTAAGTCCTGACAGCTAGCTCAGTCCTAGGTATAATGCTAGCTTAACTTTAAGAAGGAGATATACATATGACCATGATTACGGATTCACTGGCCGTCGTTTTACAACGTCGTGACTGGGA	AGTC
#134	TAATACGACTCACTATAGGGGAATTGTGAGCGGATAACAATTCCCCATCTACGTTCTGACAGCTAGCTCAGTCCTAGGTATAATGCTAGCTTAACTTTAAGAAGGAGATATACATATGACCATGATTACGGATTCACTGGCCGTCGTTTTACAACGTCGTGACTGGGA	CGTT
#135	TAATACGACTCACTATAGGGGAATTGTGAGCGGATAACAATTCCCCATCTACGTTCTGACAGCTAGCTCAGTCCTAGGTATAATGCTAGCTTAACTTTAAGAAGGAGATATACATATGACCATGATTACGGATTCACTGGCCGTCGTTTTACAACGTCGTGACTGGGA	CGTT
#136	TAATACGACTCACTATAGGGGAATTGTGAGCGGATAACAATTCCCCATCTAAGTCCTGACAGCTAGCTCAGTCCTAGGTATAATGCTAGCTTAACTTTAAGAAGGAGATATACATATGACCATGATTACGGATTCACTGGCCGTCGTTTTACAACGTCGTGACTGGGA	AGTC
#137	TAATACGACTCACTATAGGGGAATTGTGAGCGGATAACAATTCCCCATCTACGTTCTGACAGCTAGCTCAGTCCTAGGTATAATGCTAGCTTAACTTTAAGAAGGAGATATACATATGACCATGATTACGGATTCACTGGCCGTCGTTTTACAACGTCGTGACTGGGA	CGTT
#138	TAATACGACTCACTATAGGGGAATTGTGAGCGGATAACAATTCCCCATCTAAGTCCTGACAGCTAGCTCAGTCCTAGGTATAATGCTAGCTTAACTTTAAGAAGGAGATATACATATGACCATGATTACGGATTCACTGGCCGTCGTTTTACAACGTCGTGACTGGGA	AGTC
#139	TAATACGACTCACTATAGGGGAATTGTGAGCGGATAACAATTCCCCATCTAAGTACTGACAGCTAGCTCAGTCCTAGGTATAATGCTAGCTTAACTTTAAGAAGGAGATATACATATGACCATGATTACGGATTCACTGGCCGTCGTTTTACAACGTCGTGACTGGGA	AGTA
#140	TAATACGACTCACTATAGGGGAATTGTGAGCGGATAACAATTCCCCATCTAAGTTCTGACAGCTAGCTCAGTCCTAGGTATAATGCTAGCTTAACTTTAAGAAGGAGATATACATATGACCATGATTACGGATTCACTGGCCGTCGTTTTACAACGTCGTGACTGGGA	AGTT
#141	TAATACGACTCACTATAGGGGAATTGTGAGCGGATAACAATTCCCCATCTAAGTCCTGACAGCTAGCTCAGTCCTAGGTATAATGCTAGCTTAACTTTAAGAAGGAGATATACATATGACCATGATTACGGATTCACTGGCCGTCGTTTTACAACGTCGTGACTGGGA	AGTC
#142	TAATACGACTCACTATAGGGGAATTGTGAGCGGATAACAATTCCCCATCTAGGTACTGACAGCTAGCTCAGTCCTAGGTATAATGCTAGCTTAACTTTAAGAAGGAGATATACATATGACCATGATTACGGATTCACTGGCCGTCGTTTTACAACGTCGTGACTGGGA	GGTA
#143	TAATACGACTCACTATAGGGGAATTGTGAGCGGATAACAATTCCCCATCTAAGTTCTGACAGCTAGCTCAGTCCTAGGTATAATGCTAGCTTAACTTTAAGAAGGAGATATACATATGACCATGATTACGGATTCACTGGCCGTCGTTTTACAACGTCGTGACTGGGA	AGTT
#144	TAATACGACTCACTATAGGGGAATTGTGAGCGGATAACAATTCCCCATCTAGGTCCTGACAGCTAGCTCAGTCCTAGGTATAATGCTAGCTTAACTTTAAGAAGGAGATATACATATGACCATGATTACGGATTCACTGGCCGTCGTTTTACAACGTCGTGACTGGGA	GGTC
#145	TAATACGACTCACTATAGGGGAATTGTGAGCGGATAACAATTCCCCATCTATGTCCTGACAGCTAGCTCAGTCCTAGGTATAATGCTAGCTTAACTTTAAGAAGGAGATATACATATGACCATGATTACGGATTCACTGGCCGTCGTTTTACAACGTCGTGACTGGGA	TGTC
#146	TAATACGACTCACTATAGGGGAATTGTGAGCGGATAACAATTCCCCATCTAGGTTCTGACAGCTAGCTCAGTCCTAGGTATAATGCTAGCTTAACTTTAAGAAGGAGATATACATATGACCATGATTACGGATTCACTGGCCGTCGTTTTACAACGTCGTGACTGGGA	GGTT
#147	TAATACGACTCACTATAGGGGAATTGTGAGCGGATAACAATTCCCCATCTAAGTACTGACAGCTAGCTCAGTCCTAGGTATAATGCTAGCTTAACTTTAAGAAGGAGATATACATATGACCATGATTACGGATTCACTGGCCGTCGTTTTACAACGTCGTGACTGGGA	AGTA
#148	TAATACGACTCACTATAGGGGAATTGTGAGCGGATAACAATTCCCCATCTAGGTCCTGACAGCTAGCTCAGTCCTAGGTATAATGCTAGCTTAACTTTAAGAAGGAGATATACATATGACCATGATTACGGATTCACTGGCCGTCGTTTTACAACGTCGTGACTGGGA	GGTC
#149	TAATACGACTCACTATAGGGGAATTGTGAGCGGATAACAATTCCCCATCTACGTTCTGACAGCTAGCTCAGTCCTAGGTATAATGCTAGCTTAACTTTAAGAAGGAGATATACATATGACCATGATTACGGATTCACTGGCCGTCGTTTTACAACGTCGTGACTGGGA	CGTT
#150	TAATACGACTCACTATAGGGGAATTGTGAGCGGATAACAATTCCCCATCTACGTCCTGACAGCTAGCTCAGTCCTAGGTATAATGCTAGCTTAACTTTAAGAAGGAGATATACATATGACCATGATTACGGATTCACTGGCCGTCGTTTTACAACGTCGTGACTGGGA	CGTC
#151	TAATACGACTCACTATAGGGGAATTGTGAGCGGATAACAATTCCCCATCTATGTTCTGACAGCTAGCTCAGTCCTAGGTATAATGCTAGCTTAACTTTAAGAAGGAGATATACATATGACCATGATTACGGATTCACTGGCCGTCGTTTTACAACGTCGTGACTGGGA	TGTT
#152	TAATACGACTCACTATAGGGGAATTGTGAGCGGATAACAATTCCCCATCTACGTTCTGACAGCTAGCTCAGTCCTAGGTATAATGCTAGCTTAACTTTAAGAAGGAGATATACATATGACCATGATTACGGATTCACTGGCCGTCGTTTTACAACGTCGTGACTGGGA	CGTT
#153	TAATACGACTCACTATAGGGGAATTGTGAGCGGATAACAATTCCCCATCTATGTCCTGACAGCTAGCTCAGTCCTAGGTATAATGCTAGCTTAACTTTAAGAAGGAGATATACATATGACCATGATTACGGATTCACTGGCCGTCGTTTTACAACGTCGTGACTGGGA	TGTC
#154	TAATACGACTCACTATAGGGGAATTGTGAGCGGATAACAATTCCCCATCTAAGTCCTGACAGCTAGCTCAGTCCTAGGTATAATGCTAGCTTAACTTTAAGAAGGAGATATACATATGACCATGATTACGGATTCACTGGCCGTCGTTTTACAACGTCGTGACTGGGA	AGTC
#155	TAATACGACTCACTATAGGGGAATTGTGAGCGGATAACAATTCCCCATCTATGTTCTGACAGCTAGCTCAGTCCTAGGTATAATGCTAGCTTAACTTTAAGAAGGAGATATACATATGACCATGATTACGGATTCACTGGCCGTCGTTTTACAACGTCGTGACTGGGA	TGTT
#156	TAATACGACTCACTATAGGGGAATTGTGAGCGGATAACAATTCCCCATCTATGTTCTGACAGCTAGCTCAGTCCTAGGTATAATGCTAGCTTAACTTTAAGAAGGAGATATACATATGACCATGATTACGGATTCACTGGCCGTCGTTTTACAACGTCGTGACTGGGA	TGTT
#157	TAATACGACTCACTATAGGGGAATTGTGAGCGGATAACAATTCCCCATCTAGGTTCTGACAGCTAGCTCAGTCCTAGGTATAATGCTAGCTTAACTTTAAGAAGGAGATATACATATGACCATGATTACGGATTCACTGGCCGTCGTTTTACAACGTCGTGACTGGGA	GGTT
#158	TAATACGACTCACTATAGGGGAATTGTGAGCGGATAACAATTCCCCATCTAAGTACTGACAGCTAGCTCAGTCCTAGGTATAATGCTAGCTTAACTTTAAGAAGGAGATATACATATGACCATGATTACGGATTCACTGGCCGTCGTTTTACAACGTCGTGACTGGGA	AGTA
#159	TAATACGACTCACTATAGGGGAATTGTGAGCGGATAACAATTCCCCATCTAGGTACTGACAGCTAGCTCAGTCCTAGGTATAATGCTAGCTTAACTTTAAGAAGGAGATATACATATGACCATGATTACGGATTCACTGGCCGTCGTTTTACAACGTCGTGACTGGGA	GGTA
#160	TAATACGACTCACTATAGGGGAATTGTGAGCGGATAACAATTCCCCATCTAAGTCCTGACAGCTAGCTCAGTCCTAGGTATAATGCTAGCTTAACTTTAAGAAGGAGATATACATATGACCATGATTACGGATTCACTGGCCGTCGTTTTACAACGTCGTGACTGGGA	AGTC
#161	TAATACGACTCACTATAGGGGAATTGTGAGCGGATAACAATTCCCCATCTAGGTCCTGACAGCTAGCTCAGTCCTAGGTATAATGCTAGCTTAACTTTAAGAAGGAGATATACATATGACCATGATTACGGATTCACTGGCCGTCGTTTTACAACGTCGTGACTGGGA	GGTC
#162	TAATACGACTCACTATAGGGGAATTGTGAGCGGATAACAATTCCCCATCTAGGTTCTGACAGCTAGCTCAGTCCTAGGTATAATGCTAGCTTAACTTTAAGAAGGAGATATACATATGACCATGATTACGGATTCACTGGCCGTCGTTTTACAACGTCGTGACTGGGA	GGTT
#163	TAATACGACTCACTATAGGGGAATTGTGAGCGGATAACAATTCCCCATCTAAGTTCTGACAGCTAGCTCAGTCCTAGGTATAATGCTAGCTTAACTTTAAGAAGGAGATATACATATGACCATGATTACGGATTCACTGGCCGTCGTTTTACAACGTCGTGACTGGGA	AGTT
#164	TAATACGACTCACTATAGGGGAATTGTGAGCGGATAACAATTCCCCATCTATGTCCTGACAGCTAGCTCAGTCCTAGGTATAATGCTAGCTTAACTTTAAGAAGGAGATATACATATGACCATGATTACGGATTCACTGGCCGTCGTTTTACAACGTCGTGACTGGGA	TGTC
#165	TAATACGACTCACTATAGGGGAATTGTGAGCGGATAACAATTCCCCATCTACGTACTGACAGCTAGCTCAGTCCTAGGTATAATGCTAGCTTAACTTTAAGAAGGAGATATACATATGACCATGATTACGGATTCACTGGCCGTCGTTTTACAACGTCGTGACTGGGA	CGTA
#166	TAATACGACTCACTATAGGGGAATTGTGAGCGGATAACAATTCCCCATCTATGTCCTGACAGCTAGCTCAGTCCTAGGTATAATGCTAGCTTAACTTTAAGAAGGAGATATACATATGACCATGATTACGGATTCACTGGCCGTCGTTTTACAACGTCGTGACTGGGA	TGTC
#167	TAATACGACTCACTATAGGGGAATTGTGAGCGGATAACAATTCCCCATCTACGTACTGACAGCTAGCTCAGTCCTAGGTATAATGCTAGCTTAACTTTAAGAAGGAGATATACATATGACCATGATTACGGATTCACTGGCCGTCGTTTTACAACGTCGTGACTGGGA	CGTA
#168	TAATACGACTCACTATAGGGGAATTGTGAGCGGATAACAATTCCCCATCTAGGTACTGACAGCTAGCTCAGTCCTAGGTATAATGCTAGCTTAACTTTAAGAAGGAGATATACATATGACCATGATTACGGATTCACTGGCCGTCGTTTTACAACGTCGTGACTGGGA	GGTA
#169	TAATACGACTCACTATAGGGGAATTGTGAGCGGATAACAATTCCCCATCTAAGTCCTGACAGCTAGCTCAGTCCTAGGTATAATGCTAGCTTAACTTTAAGAAGGAGATATACATATGACCATGATTACGGATTCACTGGCCGTCGTTTTACAACGTCGTGACTGGGA	AGTC
#170	TAATACGACTCACTATAGGGGAATTGTGAGCGGATAACAATTCCCCATCTAGGTCCTGACAGCTAGCTCAGTCCTAGGTATAATGCTAGCTTAACTTTAAGAAGGAGATATACATATGACCATGATTACGGATTCACTGGCCGTCGTTTTACAACGTCGTGACTGGGA	GGTC
#171	TAATACGACTCACTATAGGGGAATTGTGAGCGGATAACAATTCCCCATCTACGTTCTGACAGCTAGCTCAGTCCTAGGTATAATGCTAGCTTAACTTTAAGAAGGAGATATACATATGACCATGATTACGGATTCACTGGCCGTCGTTTTACAACGTCGTGACTGGGA	CGTT
#172	TAATACGACTCACTATAGGGGAATTGTGAGCGGATAACAATTCCCCATCTAAGTACTGACAGCTAGCTCAGTCCTAGGTATAATGCTAGCTTAACTTTAAGAAGGAGATATACATATGACCATGATTACGGATTCACTGGCCGTCGTTTTACAACGTCGTGACTGGGA	AGTA
#173	TAATACGACTCACTATAGGGGAATTGTGAGCGGATAACAATTCCCCATCTACGTCCTGACAGCTAGCTCAGTCCTAGGTATAATGCTAGCTTAACTTTAAGAAGGAGATATACATATGACCATGATTACGGATTCACTGGCCGTCGTTTTACAACGTCGTGACTGGGA	CGTC
#174	TAATACGACTCACTATAGGGGAATTGTGAGCGGATAACAATTCCCCATCTATGTACTGACAGCTAGCTCAGTCCTAGGTATAATGCTAGCTTAACTTTAAGAAGGAGATATACATATGACCATGATTACGGATTCACTGGCCGTCGTTTTACAACGTCGTGACTGGGA	TGTA
#175	TAATACGACTCACTATAGGGGAATTGTGAGCGGATAACAATTCCCCATCTAGGTCCTGACAGCTAGCTCAGTCCTAGGTATAATGCTAGCTTAACTTTAAGAAGGAGATATACATATGACCATGATTACGGATTCACTGGCCGTCGTTTTACAACGTCGTGACTGGGA	GGTC
#176	TAATACGACTCACTATAGGGGAATTGTGAGCGGATAACAATTCCCCATCTAGGTACTGACAGCTAGCTCAGTCCTAGGTATAATGCTAGCTTAACTTTAAGAAGGAGATATACATATGACCATGATTACGGATTCACTGGCCGTCGTTTTACAACGTCGTGACTGGGA	GGTA
#177	TAATACGACTCACTATAGGGGAATTGTGAGCGGATAACAATTCCCCATCTAGGTACTGACAGCTAGCTCAGTCCTAGGTATAATGCTAGCTTAACTTTAAGAAGGAGATATACATATGACCATGATTACGGATTCACTGGCCGTCGTTTTACAACGTCGTGACTGGGA	GGTA
#178	TAATACGACTCACTATAGGGGAATTGTGAGCGGATAACAATTCCCCATCTAAGTCCTGACAGCTAGCTCAGTCCTAGGTATAATGCTAGCTTAACTTTAAGAAGGAGATATACATATGACCATGATTACGGATTCACTGGCCGTCGTTTTACAACGTCGTGACTGGGA	AGTC
#179	TAATACGACTCACTATAGGGGAATTGTGAGCGGATAACAATTCCCCATCTAGGTCCTGACAGCTAGCTCAGTCCTAGGTATAATGCTAGCTTAACTTTAAGAAGGAGATATACATATGACCATGATTACGGATTCACTGGCCGTCGTTTTACAACGTCGTGACTGGGA	GGTC
#180	TAATACGACTCACTATAGGGGAATTGTGAGCGGATAACAATTCCCCATCTAGGTACTGACAGCTAGCTCAGTCCTAGGTATAATGCTAGCTTAACTTTAAGAAGGAGATATACATATGACCATGATTACGGATTCACTGGCCGTCGTTTTACAACGTCGTGACTGGGA	GGTA
#181	TAATACGACTCACTATAGGGGAATTGTGAGCGGATAACAATTCCCCATCTAAGTACTGACAGCTAGCTCAGTCCTAGGTATAATGCTAGCTTAACTTTAAGAAGGAGATATACATATGACCATGATTACGGATTCACTGGCCGTCGTTTTACAACGTCGTGACTGGGA	AGTA
#182	TAATACGACTCACTATAGGGGAATTGTGAGCGGATAACAATTCCCCATCTATGTTCTGACAGCTAGCTCAGTCCTAGGTATAATGCTAGCTTAACTTTAAGAAGGAGATATACATATGACCATGATTACGGATTCACTGGCCGTCGTTTTACAACGTCGTGACTGGGA	TGTT
#183	TAATACGACTCACTATAGGGGAATTGTGAGCGGATAACAATTCCCCATCTAGGTTCTGACAGCTAGCTCAGTCCTAGGTATAATGCTAGCTTAACTTTAAGAAGGAGATATACATATGACCATGATTACGGATTCACTGGCCGTCGTTTTACAACGTCGTGACTGGGA	GGTT
#184	TAATACGACTCACTATAGGGGAATTGTGAGCGGATAACAATTCCCCATCTACGTCCTGACAGCTAGCTCAGTCCTAGGTATAATGCTAGCTTAACTTTAAGAAGGAGATATACATATGACCATGATTACGGATTCACTGGCCGTCGTTTTACAACGTCGTGACTGGGA	CGTC
#185	TAATACGACTCACTATAGGGGAATTGTGAGCGGATAACAATTCCCCATCTAAGTCCTGACAGCTAGCTCAGTCCTAGGTATAATGCTAGCTTAACTTTAAGAAGGAGATATACATATGACCATGATTACGGATTCACTGGCCGTCGTTTTACAACGTCGTGACTGGGA	AGTC
#186	TAATACGACTCACTATAGGGGAATTGTGAGCGGATAACAATTCCCCATCTAAGTACTGACAGCTAGCTCAGTCCTAGGTATAATGCTAGCTTAACTTTAAGAAGGAGATATACATATGACCATGATTACGGATTCACTGGCCGTCGTTTTACAACGTCGTGACTGGGA	AGTA
#187	TAATACGACTCACTATAGGGGAATTGTGAGCGGATAACAATTCCCCATCTATGTACTGACAGCTAGCTCAGTCCTAGGTATAATGCTAGCTTAACTTTAAGAAGGAGATATACATATGACCATGATTACGGATTCACTGGCCGTCGTTTTACAACGTCGTGACTGGGA	TGTA
#188	TAATACGACTCACTATAGGGGAATTGTGAGCGGATAACAATTCCCCATCTATGTACTGACAGCTAGCTCAGTCCTAGGTATAATGCTAGCTTAACTTTAAGAAGGAGATATACATATGACCATGATTACGGATTCACTGGCCGTCGTTTTACAACGTCGTGACTGGGA	TGTA
#189	TAATACGACTCACTATAGGGGAATTGTGAGCGGATAACAATTCCCCATCTAGGTACTGACAGCTAGCTCAGTCCTAGGTATAATGCTAGCTTAACTTTAAGAAGGAGATATACATATGACCATGATTACGGATTCACTGGCCGTCGTTTTACAACGTCGTGACTGGGA	GGTA
#190	TAATACGACTCACTATAGGGGAATTGTGAGCGGATAACAATTCCCCATCTATGTTCTGACAGCTAGCTCAGTCCTAGGTATAATGCTAGCTTAACTTTAAGAAGGAGATATACATATGACCATGATTACGGATTCACTGGCCGTCGTTTTACAACGTCGTGACTGGGA	TGTT
#191	TAATACGACTCACTATAGGGGAATTGTGAGCGGATAACAATTCCCCATCTACGTCCTGACAGCTAGCTCAGTCCTAGGTATAATGCTAGCTTAACTTTAAGAAGGAGATATACATATGACCATGATTACGGATTCACTGGCCGTCGTTTTACAACGTCGTGACTGGGA	CGTC
#192	TAATACGACTCACTATAGGGGAATTGTGAGCGGATAACAATTCCCCATCTACGTACTGACAGCTAGCTCAGTCCTAGGTATAATGCTAGCTTAACTTTAAGAAGGAGATATACATATGACCATGATTACGGATTCACTGGCCGTCGTTTTACAACGTCGTGACTGGGA	CGTA
#193	TAATACGACTCACTATAGGGGAATTGTGAGCGGATAACAATTCCCCATCTACGTTCTGACAGCTAGCTCAGTCCTAGGTATAATGCTAGCTTAACTTTAAGAAGGAGATATACATATGACCATGATTACGGATTCACTGGCCGTCGTTTTACAACGTCGTGACTGGGA	CGTT
#194	TAATACGACTCACTATAGGGGAATTGTGAGCGGATAACAATTCCCCATCTAGGTCCTGACAGCTAGCTCAGTCCTAGGTATAATGCTAGCTTAACTTTAAGAAGGAGATATACATATGACCATGATTACGGATTCACTGGCCGTCGTTTTACAACGTCGTGACTGGGA	GGTC
#195	TAATACGACTCACTATAGGGGAATTGTGAGCGGATAACAATTCCCCATCTACGTACTGACAGCTAGCTCAGTCCTAGGTATAATGCTAGCTTAACTTTAAGAAGGAGATATACATATGACCATGATTACGGATTCACTGGCCGTCGTTTTACAACGTCGTGACTGGGA	CGTA
#196	TAATACGACTCACTATAGGGGAATTGTGAGCGGATAACAATTCCCCATCTAAGTACTGACAGCTAGCTCAGTCCTAGGTATAATGCTAGCTTAACTTTAAGAAGGAGATATACATATGACCATGATTACGGATTCACTGGCCGTCGTTTTACAACGTCGTGACTGGGA	AGTA
#197	TAATACGACTCACTATAGGGGAATTGTGAGCGGATAACAATTCCCCATCTAAGTACTGACAGCTAGCTCAGTCCTAGGTATAATGCTAGCTTAACTTTAAGAAGGAGATATACATATGACCATGATTACGGATTCACTGGCCGTCGTTTTACAACGTCGTGACTGGGA	AGTA
#198	TAATACGACTCACTATAGGGGAATTGTGAGCGGATAACAATTCCCCATCTAGGTCCTGACAGCTAGCTCAGTCCTAGGTATAATGCTAGCTTAACTTTAAGAAGGAGATATACATATGACCATGATTACGGATTCACTGGCCGTCGTTTTACAACGTCGTGACTGGGA	GGTC
#199	TAATACGACTCACTATAGGGGAATTGTGAGCGGATAACAATTCCCCATCTAGGTACTGACAGCTAGCTCAGTCCTAGGTATAATGCTAGCTTAACTTTAAGAAGGAGATATACATATGACCATGATTACGGATTCACTGGCCGTCGTTTTACAACGTCGTGACTGGGA	GGTA
#200	TAATACGACTCACTATAGGGGAATTGTGAGCGGATAACAATTCCCCATCTATGTTCTGACAGCTAGCTCAGTCCTAGGTATAATGCTAGCTTAACTTTAAGAAGGAGATATACATATGACCATGATTACGGATTCACTGGCCGTCGTTTTACAACGTCGTGACTGGGA	TGTT
#201	TAATACGACTCACTATAGGGGAATTGTGAGCGGATAACAATTCCCCATCTAAGTTCTGACAGCTAGCTCAGTCCTAGGTATAATGCTAGCTTAACTTTAAGAAGGAGATATACATATGACCATGATTACGGATTCACTGGCCGTCGTTTTACAACGTCGTGACTGGGA	AGTT
#202	TAATACGACTCACTATAGGGGAATTGTGAGCGGATAACAATTCCCCATCTATGTACTGACAGCTAGCTCAGTCCTAGGTATAATGCTAGCTTAACTTTAAGAAGGAGATATACATATGACCATGATTACGGATTCACTGGCCGTCGTTTTACAACGTCGTGACTGGGA	TGTA
#203	TAATACGACTCACTATAGGGGAATTGTGAGCGGATAACAATTCCCCATCTACGTACTGACAGCTAGCTCAGTCCTAGGTATAATGCTAGCTTAACTTTAAGAAGGAGATATACATATGACCATGATTACGGATTCACTGGCCGTCGTTTTACAACGTCGTGACTGGGA	CGTA
#204	TAATACGACTCACTATAGGGGAATTGTGAGCGGATAACAATTCCCCATCTACGTTCTGACAGCTAGCTCAGTCCTAGGTATAATGCTAGCTTAACTTTAAGAAGGAGATATACATATGACCATGATTACGGATTCACTGGCCGTCGTTTTACAACGTCGTGACTGGGA	CGTT
#205	TAATACGACTCACTATAGGGGAATTGTGAGCGGATAACAATTCCCCATCTAAGTACTGACAGCTAGCTCAGTCCTAGGTATAATGCTAGCTTAACTTTAAGAAGGAGATATACATATGACCATGATTACGGATTCACTGGCCGTCGTTTTACAACGTCGTGACTGGGA	AGTA
#206	TAATACGACTCACTATAGGGGAATTGTGAGCGGATAACAATTCCCCATCTATGTCCTGACAGCTAGCTCAGTCCTAGGTATAATGCTAGCTTAACTTTAAGAAGGAGATATACATATGACCATGATTACGGATTCACTGGCCGTCGTTTTACAACGTCGTGACTGGGA	TGTC
#207	TAATACGACTCACTATAGGGGAATTGTGAGCGGATAACAATTCCCCATCTAAGTACTGACAGCTAGCTCAGTCCTAGGTATAATGCTAGCTTAACTTTAAGAAGGAGATATACATATGACCATGATTACGGATTCACTGGCCGTCGTTTTACAACGTCGTGACTGGGA	AGTA
#208	TAATACGACTCACTATAGGGGAATTGTGAGCGGATAACAATTCCCCATCTATGTTCTGACAGCTAGCTCAGTCCTAGGTATAATGCTAGCTTAACTTTAAGAAGGAGATATACATATGACCATGATTACGGATTCACTGGCCGTCGTTTTACAACGTCGTGACTGGGA	TGTT
#209	TAATACGACTCACTATAGGGGAATTGTGAGCGGATAACAATTCCCCATCTACGTTCTGACAGCTAGCTCAGTCCTAGGTATAATGCTAGCTTAACTTTAAGAAGGAGATATACATATGACCATGATTACGGATTCACTGGCCGTCGTTTTACAACGTCGTGACTGGGA	CGTT
#210	TAATACGACTCACTATAGGGGAATTGTGAGCGGATAACAATTCCCCATCTACGTACTGACAGCTAGCTCAGTCCTAGGTATAATGCTAGCTTAACTTTAAGAAGGAGATATACATATGACCATGATTACGGATTCACTGGCCGTCGTTTTACAACGTCGTGACTGGGA	CGTA
#211	TAATACGACTCACTATAGGGGAATTGTGAGCGGATAACAATTCCCCATCTATGTACTGACAGCTAGCTCAGTCCTAGGTATAATGCTAGCTTAACTTTAAGAAGGAGATATACATATGACCATGATTACGGATTCACTGGCCGTCGTTTTACAACGTCGTGACTGGGA	TGTA
#212	TAATACGACTCACTATAGGGGAATTGTGAGCGGATAACAATTCCCCATCTAAGTCCTGACAGCTAGCTCAGTCCTAGGTATAATGCTAGCTTAACTTTAAGAAGGAGATATACATATGACCATGATTACGGATTCACTGGCCGTCGTTTTACAACGTCGTGACTGGGA	AGTC
#213	TAATACGACTCACTATAGGGGAATTGTGAGCGGATAACAATTCCCCATCTAAGTACTGACAGCTAGCTCAGTCCTAGGTATAATGCTAGCTTAACTTTAAGAAGGAGATATACATATGACCATGATTACGGATTCACTGGCCGTCGTTTTACAACGTCGTGACTGGGA	AGTA
#214	TAATACGACTCACTATAGGGGAATTGTGAGCGGATAACAATTCCCCATCTATGTTCTGACAGCTAGCTCAGTCCTAGGTATAATGCTAGCTTAACTTTAAGAAGGAGATATACATATGACCATGATTACGGATTCACTGGCCGTCGTTTTACAACGTCGTGACTGGGA	TGTT
#215	TAATACGACTCACTATAGGGGAATTGTGAGCGGATAACAATTCCCCATCTATGTCCTGACAGCTAGCTCAGTCCTAGGTATAATGCTAGCTTAACTTTAAGAAGGAGATATACATATGACCATGATTACGGATTCACTGGCCGTCGTTTTACAACGTCGTGACTGGGA	TGTC
#216	TAATACGACTCACTATAGGGGAATTGTGAGCGGATAACAATTCCCCATCTAAGTTCTGACAGCTAGCTCAGTCCTAGGTATAATGCTAGCTTAACTTTAAGAAGGAGATATACATATGACCATGATTACGGATTCACTGGCCGTCGTTTTACAACGTCGTGACTGGGA	AGTT
#217	TAATACGACTCACTATAGGGGAATTGTGAGCGGATAACAATTCCCCATCTAAGTTCTGACAGCTAGCTCAGTCCTAGGTATAATGCTAGCTTAACTTTAAGAAGGAGATATACATATGACCATGATTACGGATTCACTGGCCGTCGTTTTACAACGTCGTGACTGGGA	AGTT
#218	TAATACGACTCACTATAGGGGAATTGTGAGCGGATAACAATTCCCCATCTATGTTCTGACAGCTAGCTCAGTCCTAGGTATAATGCTAGCTTAACTTTAAGAAGGAGATATACATATGACCATGATTACGGATTCACTGGCCGTCGTTTTACAACGTCGTGACTGGGA	TGTT
#219	TAATACGACTCACTATAGGGGAATTGTGAGCGGATAACAATTCCCCATCTATGTACTGACAGCTAGCTCAGTCCTAGGTATAATGCTAGCTTAACTTTAAGAAGGAGATATACATATGACCATGATTACGGATTCACTGGCCGTCGTTTTACAACGTCGTGACTGGGA	TGTA
#220	TAATACGACTCACTATAGGGGAATTGTGAGCGGATAACAATTCCCCATCTACGTCCTGACAGCTAGCTCAGTCCTAGGTATAATGCTAGCTTAACTTTAAGAAGGAGATATACATATGACCATGATTACGGATTCACTGGCCGTCGTTTTACAACGTCGTGACTGGGA	CGTC
#221	TAATACGACTCACTATAGGGGAATTGTGAGCGGATAACAATTCCCCATCTACGTCCTGACAGCTAGCTCAGTCCTAGGTATAATGCTAGCTTAACTTTAAGAAGGAGATATACATATGACCATGATTACGGATTCACTGGCCGTCGTTTTACAACGTCGTGACTGGGA	CGTC
#222	TAATACGACTCACTATAGGGGAATTGTGAGCGGATAACAATTCCCCATCTATGTTCTGACAGCTAGCTCAGTCCTAGGTATAATGCTAGCTTAACTTTAAGAAGGAGATATACATATGACCATGATTACGGATTCACTGGCCGTCGTTTTACAACGTCGTGACTGGGA	TGTT
#223	TAATACGACTCACTATAGGGGAATTGTGAGCGGATAACAATTCCCCATCTAAGTTCTGACAGCTAGCTCAGTCCTAGGTATAATGCTAGCTTAACTTTAAGAAGGAGATATACATATGACCATGATTACGGATTCACTGGCCGTCGTTTTACAACGTCGTGACTGGGA	AGTT
#224	TAATACGACTCACTATAGGGGAATTGTGAGCGGATAACAATTCCCCATCTATGTACTGACAGCTAGCTCAGTCCTAGGTATAATGCTAGCTTAACTTTAAGAAGGAGATATACATATGACCATGATTACGGATTCACTGGCCGTCGTTTTACAACGTCGTGACTGGGA	TGTA
#225	TAATACGACTCACTATAGGGGAATTGTGAGCGGATAACAATTCCCCATCTAGGTTCTGACAGCTAGCTCAGTCCTAGGTATAATGCTAGCTTAACTTTAAGAAGGAGATATACATATGACCATGATTACGGATTCACTGGCCGTCGTTTTACAACGTCGTGACTGGGA	GGTT
#226	TAATACGACTCACTATAGGGGAATTGTGAGCGGATAACAATTCCCCATCTAAGTTCTGACAGCTAGCTCAGTCCTAGGTATAATGCTAGCTTAACTTTAAGAAGGAGATATACATATGACCATGATTACGGATTCACTGGCCGTCGTTTTACAACGTCGTGACTGGGA	AGTT
#227	TAATACGACTCACTATAGGGGAATTGTGAGCGGATAACAATTCCCCATCTAAGTACTGACAGCTAGCTCAGTCCTAGGTATAATGCTAGCTTAACTTTAAGAAGGAGATATACATATGACCATGATTACGGATTCACTGGCCGTCGTTTTACAACGTCGTGACTGGGA	AGTA
#228	TAATACGACTCACTATAGGGGAATTGTGAGCGGATAACAATTCCCCATCTATGTTCTGACAGCTAGCTCAGTCCTAGGTATAATGCTAGCTTAACTTTAAGAAGGAGATATACATATGACCATGATTACGGATTCACTGGCCGTCGTTTTACAACGTCGTGACTGGGA	TGTT
#229	TAATACGACTCACTATAGGGGAATTGTGAGCGGATAACAATTCCCCATCTATGTACTGACAGCTAGCTCAGTCCTAGGTATAATGCTAGCTTAACTTTAAGAAGGAGATATACATATGACCATGATTACGGATTCACTGGCCGTCGTTTTACAACGTCGTGACTGGGA	TGTA
#230	TAATACGACTCACTATAGGGGAATTGTGAGCGGATAACAATTCCCCATCTATGTTCTGACAGCTAGCTCAGTCCTAGGTATAATGCTAGCTTAACTTTAAGAAGGAGATATACATATGACCATGATTACGGATTCACTGGCCGTCGTTTTACAACGTCGTGACTGGGA	TGTT
#231	TAATACGACTCACTATAGGGGAATTGTGAGCGGATAACAATTCCCCATCTAGGTCCTGACAGCTAGCTCAGTCCTAGGTATAATGCTAGCTTAACTTTAAGAAGGAGATATACATATGACCATGATTACGGATTCACTGGCCGTCGTTTTACAACGTCGTGACTGGGA	GGTC
#232	TAATACGACTCACTATAGGGGAATTGTGAGCGGATAACAATTCCCCATCTATGTACTGACAGCTAGCTCAGTCCTAGGTATAATGCTAGCTTAACTTTAAGAAGGAGATATACATATGACCATGATTACGGATTCACTGGCCGTCGTTTTACAACGTCGTGACTGGGA	TGTA
#233	TAATACGACTCACTATAGGGGAATTGTGAGCGGATAACAATTCCCCATCTAAGTACTGACAGCTAGCTCAGTCCTAGGTATAATGCTAGCTTAACTTTAAGAAGGAGATATACATATGACCATGATTACGGATTCACTGGCCGTCGTTTTACAACGTCGTGACTGGGA	AGTA
#234	TAATACGACTCACTATAGGGGAATTGTGAGCGGATAACAATTCCCCATCTATGTTCTGACAGCTAGCTCAGTCCTAGGTATAATGCTAGCTTAACTTTAAGAAGGAGATATACATATGACCATGATTACGGATTCACTGGCCGTCGTTTTACAACGTCGTGACTGGGA	TGTT
#235	TAATACGACTCACTATAGGGGAATTGTGAGCGGATAACAATTCCCCATCTAAGTACTGACAGCTAGCTCAGTCCTAGGTATAATGCTAGCTTAACTTTAAGAAGGAGATATACATATGACCATGATTACGGATTCACTGGCCGTCGTTTTACAACGTCGTGACTGGGA	AGTA
#236	TAATACGACTCACTATAGGGGAATTGTGAGCGGATAACAATTCCCCATCTATGTCCTGACAGCTAGCTCAGTCCTAGGTATAATGCTAGCTTAACTTTAAGAAGGAGATATACATATGACCATGATTACGGATTCACTGGCCGTCGTTTTACAACGTCGTGACTGGGA	TGTC
#237	TAATACGACTCACTATAGGGGAATTGTGAGCGGATAACAATTCCCCATCTATGTACTGACAGCTAGCTCAGTCCTAGGTATAATGCTAGCTTAACTTTAAGAAGGAGATATACATATGACCATGATTACGGATTCACTGGCCGTCGTTTTACAACGTCGTGACTGGGA	TGTA
#238	TAATACGACTCACTATAGGGGAATTGTGAGCGGATAACAATTCCCCATCTACGTTCTGACAGCTAGCTCAGTCCTAGGTATAATGCTAGCTTAACTTTAAGAAGGAGATATACATATGACCATGATTACGGATTCACTGGCCGTCGTTTTACAACGTCGTGACTGGGA	CGTT
#239	TAATACGACTCACTATAGGGGAATTGTGAGCGGATAACAATTCCCCATCTAGGTACTGACAGCTAGCTCAGTCCTAGGTATAATGCTAGCTTAACTTTAAGAAGGAGATATACATATGACCATGATTACGGATTCACTGGCCGTCGTTTTACAACGTCGTGACTGGGA	GGTA
#240	TAATACGACTCACTATAGGGGAATTGTGAGCGGATAACAATTCCCCATCTACGTTCTGACAGCTAGCTCAGTCCTAGGTATAATGCTAGCTTAACTTTAAGAAGGAGATATACATATGACCATGATTACGGATTCACTGGCCGTCGTTTTACAACGTCGTGACTGGGA	CGTT
#241	TAATACGACTCACTATAGGGGAATTGTGAGCGGATAACAATTCCCCATCTAAGTTCTGACAGCTAGCTCAGTCCTAGGTATAATGCTAGCTTAACTTTAAGAAGGAGATATACATATGACCATGATTACGGATTCACTGGCCGTCGTTTTACAACGTCGTGACTGGGA	AGTT
#242	TAATACGACTCACTATAGGGGAATTGTGAGCGGATAACAATTCCCCATCTAGGTTCTGACAGCTAGCTCAGTCCTAGGTATAATGCTAGCTTAACTTTAAGAAGGAGATATACATATGACCATGATTACGGATTCACTGGCCGTCGTTTTACAACGTCGTGACTGGGA	GGTT
#243	TAATACGACTCACTATAGGGGAATTGTGAGCGGATAACAATTCCCCATCTACGTACTGACAGCTAGCTCAGTCCTAGGTATAATGCTAGCTTAACTTTAAGAAGGAGATATACATATGACCATGATTACGGATTCACTGGCCGTCGTTTTACAACGTCGTGACTGGGA	CGTA
#244	TAATACGACTCACTATAGGGGAATTGTGAGCGGATAACAATTCCCCATCTATGTCCTGACAGCTAGCTCAGTCCTAGGTATAATGCTAGCTTAACTTTAAGAAGGAGATATACATATGACCATGATTACGGATTCACTGGCCGTCGTTTTACAACGTCGTGACTGGGA	TGTC
#245	TAATACGACTCACTATAGGGGAATTGTGAGCGGATAACAATTCCCCATCTACGTACTGACAGCTAGCTCAGTCCTAGGTATAATGCTAGCTTAACTTTAAGAAGGAGATATACATATGACCATGATTACGGATTCACTGGCCGTCGTTTTACAACGTCGTGACTGGGA	CGTA
#246	TAATACGACTCACTATAGGGGAATTGTGAGCGGATAACAATTCCCCATCTAGGTTCTGACAGCTAGCTCAGTCCTAGGTATAATGCTAGCTTAACTTTAAGAAGGAGATATACATATGACCATGATTACGGATTCACTGGCCGTCGTTTTACAACGTCGTGACTGGGA	GGTT
#247	TAATACGACTCACTATAGGGGAATTGTGAGCGGATAACAATTCCCCATCTATGTCCTGACAGCTAGCTCAGTCCTAGGTATAATGCTAGCTTAACTTTAAGAAGGAGATATACATATGACCATGATTACGGATTCACTGGCCGTCGTTTTACAACGTCGTGACTGGGA	TGTC
#248	TAATACGACTCACTATAGGGGAATTGTGAGCGGATAACAATTCCCCATCTACGTACTGACAGCTAGCTCAGTCCTAGGTATAATGCTAGCTTAACTTTAAGAAGGAGATATACATATGACCATGATTACGGATTCACTGGCCGTCGTTTTACAACGTCGTGACTGGGA	CGTA
#249	TAATACGACTCACTATAGGGGAATTGTGAGCGGATAACAATTCCCCATCTATGTACTGACAGCTAGCTCAGTCCTAGGTATAATGCTAGCTTAACTTTAAGAAGGAGATATACATATGACCATGATTACGGATTCACTGGCCGTCGTTTTACAACGTCGTGACTGGGA	TGTA
#250	TAATACGACTCACTATAGGGGAATTGTGAGCGGATAACAATTCCCCATCTAGGTTCTGACAGCTAGCTCAGTCCTAGGTATAATGCTAGCTTAACTTTAAGAAGGAGATATACATATGACCATGATTACGGATTCACTGGCCGTCGTTTTACAACGTCGTGACTGGGA	GGTT
#251	TAATACGACTCACTATAGGGGAATTGTGAGCGGATAACAATTCCCCATCTATGTTCTGACAGCTAGCTCAGTCCTAGGTATAATGCTAGCTTAACTTTAAGAAGGAGATATACATATGACCATGATTACGGATTCACTGGCCGTCGTTTTACAACGTCGTGACTGGGA	TGTT
#252	TAATACGACTCACTATAGGGGAATTGTGAGCGGATAACAATTCCCCATCTAGGTCCTGACAGCTAGCTCAGTCCTAGGTATAATGCTAGCTTAACTTTAAGAAGGAGATATACATATGACCATGATTACGGATTCACTGGCCGTCGTTTTACAACGTCGTGACTGGGA	GGTC
#253	TAATACGACTCACTATAGGGGAATTGTGAGCGGATAACAATTCCCCATCTATGTCCTGACAGCTAGCTCAGTCCTAGGTATAATGCTAGCTTAACTTTAAGAAGGAGATATACATATGACCATGATTACGGATTCACTGGCCGTCGTTTTACAACGTCGTGACTGGGA	TGTC
#254	TAATACGACTCACTATAGGGGAATTGTGAGCGGATAACAATTCCCCATCTACGTACTGACAGCTAGCTCAGTCCTAGGTATAATGCTAGCTTAACTTTAAGAAGGAGATATACATATGACCATGATTACGGATTCACTGGCCGTCGTTTTACAACGTCGTGACTGGGA	CGTA
#255	TAATACGACTCACTATAGGGGAATTGTGAGCGGATAACAATTCCCCATCTAGGTTCTGACAGCTAGCTCAGTCCTAGGTATAATGCTAGCTTAACTTTAAGAAGGAGATATACATATGACCATGATTACGGATTCACTGGCCGTCGTTTTACAACGTCGTGACTGGGA	GGTT
#256	TAATACGACTCACTATAGGGGAATTGTGAGCGGATAACAATTCCCCATCTATGTCCTGACAGCTAGCTCAGTCCTAGGTATAATGCTAGCTTAACTTTAAGAAGGAGATATACATATGACCATGATTACGGATTCACTGGCCGTCGTTTTACAACGTCGTGACTGGGA	TGTC
#257	TAATACGACTCACTATAGGGGAATTGTGAGCGGATAACAATTCCCCATCTATGTCCTGACAGCTAGCTCAGTCCTAGGTATAATGCTAGCTTAACTTTAAGAAGGAGATATACATATGACCATGATTACGGATTCACTGGCCGTCGTTTTACAACGTCGTGACTGGGA	TGTC
#258	TAATACGACTCACTATAGGGGAATTGTGAGCGGATAACAATTCCCCATCTATGTTCTGACAGCTAGCTCAGTCCTAGGTATAATGCTAGCTTAACTTTAAGAAGGAGATATACATATGACCATGATTACGGATTCACTGGCCGTCGTTTTACAACGTCGTGACTGGGA	TGTT
#259	TAATACGACTCACTATAGGGGAATTGTGAGCGGATAACAATTCCCCATCTAGGTTCTGACAGCTAGCTCAGTCCTAGGTATAATGCTAGCTTAACTTTAAGAAGGAGATATACATATGACCATGATTACGGATTCACTGGCCGTCGTTTTACAACGTCGTGACTGGGA	GGTT
#260	TAATACGACTCACTATAGGGGAATTGTGAGCGGATAACAATTCCCCATCTAGGTCCTGACAGCTAGCTCAGTCCTAGGTATAATGCTAGCTTAACTTTAAGAAGGAGATATACATATGACCATGATTACGGATTCACTGGCCGTCGTTTTACAACGTCGTGACTGGGA	GGTC
#261	TAATACGACTCACTATAGGGGAATTGTGAGCGGATAACAATTCCCCATCTAAGTTCTGACAGCTAGCTCAGTCCTAGGTATAATGCTAGCTTAACTTTAAGAAGGAGATATACATATGACCATGATTACGGATTCACTGGCCGTCGTTTTACAACGTCGTGACTGGGA	AGTT
#262	TAATACGACTCACTATAGGGGAATTGTGAGCGGATAACAATTCCCCATCTAAGTCCTGACAGCTAGCTCAGTCCTAGGTATAATGCTAGCTTAACTTTAAGAAGGAGATATACATATGACCATGATTACGGATTCACTGGCCGTCGTTTTACAACGTCGTGACTGGGA	AGTC
#263	TAATACGACTCACTATAGGGGAATTGTGAGCGGATAACAATTCCCCATCTACGTCCTGACAGCTAGCTCAGTCCTAGGTATAATGCTAGCTTAACTTTAAGAAGGAGATATACATATGACCATGATTACGGATTCACTGGCCGTCGTTTTACAACGTCGTGACTGGGA	CGTC
#264	TAATACGACTCACTATAGGGGAATTGTGAGCGGATAACAATTCCCCATCTACGTTCTGACAGCTAGCTCAGTCCTAGGTATAATGCTAGCTTAACTTTAAGAAGGAGATATACATATGACCATGATTACGGATTCACTGGCCGTCGTTTTACAACGTCGTGACTGGGA	CGTT
#265	TAATACGACTCACTATAGGGGAATTGTGAGCGGATAACAATTCCCCATCTAAGTTCTGACAGCTAGCTCAGTCCTAGGTATAATGCTAGCTTAACTTTAAGAAGGAGATATACATATGACCATGATTACGGATTCACTGGCCGTCGTTTTACAACGTCGTGACTGGGA	AGTT
#266	TAATACGACTCACTATAGGGGAATTGTGAGCGGATAACAATTCCCCATCTAGGTTCTGACAGCTAGCTCAGTCCTAGGTATAATGCTAGCTTAACTTTAAGAAGGAGATATACATATGACCATGATTACGGATTCACTGGCCGTCGTTTTACAACGTCGTGACTGGGA	GGTT
#267	TAATACGACTCACTATAGGGGAATTGTGAGCGGATAACAATTCCCCATCTACGTTCTGACAGCTAGCTCAGTCCTAGGTATAATGCTAGCTTAACTTTAAGAAGGAGATATACATATGACCATGATTACGGATTCACTGGCCGTCGTTTTACAACGTCGTGACTGGGA	CGTT
#268	TAATACGACTCACTATAGGGGAATTGTGAGCGGATAACAATTCCCCATCTATGTACTGACAGCTAGCTCAGTCCTAGGTATAATGCTAGCTTAACTTTAAGAAGGAGATATACATATGACCATGATTACGGATTCACTGGCCGTCGTTTTACAACGTCGTGACTGGGA	TGTA
#269	TAATACGACTCACTATAGGGGAATTGTGAGCGGATAACAATTCCCCATCTATGTACTGACAGCTAGCTCAGTCCTAGGTATAATGCTAGCTTAACTTTAAGAAGGAGATATACATATGACCATGATTACGGATTCACTGGCCGTCGTTTTACAACGTCGTGACTGGGA	TGTA
#270	TAATACGACTCACTATAGGGGAATTGTGAGCGGATAACAATTCCCCATCTAGGTTCTGACAGCTAGCTCAGTCCTAGGTATAATGCTAGCTTAACTTTAAGAAGGAGATATACATATGACCATGATTACGGATTCACTGGCCGTCGTTTTACAACGTCGTGACTGGGA	GGTT
#271	TAATACGACTCACTATAGGGGAATTGTGAGCGGATAACAATTCCCCATCTAAGTACTGACAGCTAGCTCAGTCCTAGGTATAATGCTAGCTTAACTTTAAGAAGGAGATATACATATGACCATGATTACGGATTCACTGGCCGTCGTTTTACAACGTCGTGACTGGGA	AGTA
#272	TAATACGACTCACTATAGGGGAATTGTGAGCGGATAACAATTCCCCATCTATGTACTGACAGCTAGCTCAGTCCTAGGTATAATGCTAGCTTAACTTTAAGAAGGAGATATACATATGACCATGATTACGGATTCACTGGCCGTCGTTTTACAACGTCGTGACTGGGA	TGTA
#273	TAATACGACTCACTATAGGGGAATTGTGAGCGGATAACAATTCCCCATCTACGTTCTGACAGCTAGCTCAGTCCTAGGTATAATGCTAGCTTAACTTTAAGAAGGAGATATACATATGACCATGATTACGGATTCACTGGCCGTCGTTTTACAACGTCGTGACTGGGA	CGTT
#274	TAATACGACTCACTATAGGGGAATTGTGAGCGGATAACAATTCCCCATCTAAGTACTGACAGCTAGCTCAGTCCTAGGTATAATGCTAGCTTAACTTTAAGAAGGAGATATACATATGACCATGATTACGGATTCACTGGCCGTCGTTTTACAACGTCGTGACTGGGA	AGTA
#275	TAATACGACTCACTATAGGGGAATTGTGAGCGGATAACAATTCCCCATCTACGTACTGACAGCTAGCTCAGTCCTAGGTATAATGCTAGCTTAACTTTAAGAAGGAGATATACATATGACCATGATTACGGATTCACTGGCCGTCGTTTTACAACGTCGTGACTGGGA	CGTA
#276	TAATACGACTCACTATAGGGGAATTGTGAGCGGATAACAATTCCCCATCTAGGTACTGACAGCTAGCTCAGTCCTAGGTATAATGCTAGCTTAACTTTAAGAAGGAGATATACATATGACCATGATTACGGATTCACTGGCCGTCGTTTTACAACGTCGTGACTGGGA	GGTA
#277	TAATACGACTCACTATAGGGGAATTGTGAGCGGATAACAATTCCCCATCTAAGTTCTGACAGCTAGCTCAGTCCTAGGTATAATGCTAGCTTAACTTTAAGAAGGAGATATACATATGACCATGATTACGGATTCACTGGCCGTCGTTTTACAACGTCGTGACTGGGA	AGTT
#278	TAATACGACTCACTATAGGGGAATTGTGAGCGGATAACAATTCCCCATCTACGTTCTGACAGCTAGCTCAGTCCTAGGTATAATGCTAGCTTAACTTTAAGAAGGAGATATACATATGACCATGATTACGGATTCACTGGCCGTCGTTTTACAACGTCGTGACTGGGA	CGTT
#279	TAATACGACTCACTATAGGGGAATTGTGAGCGGATAACAATTCCCCATCTAAGTTCTGACAGCTAGCTCAGTCCTAGGTATAATGCTAGCTTAACTTTAAGAAGGAGATATACATATGACCATGATTACGGATTCACTGGCCGTCGTTTTACAACGTCGTGACTGGGA	AGTT
#280	TAATACGACTCACTATAGGGGAATTGTGAGCGGATAACAATTCCCCATCTATGTTCTGACAGCTAGCTCAGTCCTAGGTATAATGCTAGCTTAACTTTAAGAAGGAGATATACATATGACCATGATTACGGATTCACTGGCCGTCGTTTTACAACGTCGTGACTGGGA	TGTT
#281	TAATACGACTCACTATAGGGGAATTGTGAGCGGATAACAATTCCCCATCTAGGTACTGACAGCTAGCTCAGTCCTAGGTATAATGCTAGCTTAACTTTAAGAAGGAGATATACATATGACCATGATTACGGATTCACTGGCCGTCGTTTTACAACGTCGTGACTGGGA	GGTA
#282	TAATACGACTCACTATAGGGGAATTGTGAGCGGATAACAATTCCCCATCTATGTTCTGACAGCTAGCTCAGTCCTAGGTATAATGCTAGCTTAACTTTAAGAAGGAGATATACATATGACCATGATTACGGATTCACTGGCCGTCGTTTTACAACGTCGTGACTGGGA	TGTT
#283	TAATACGACTCACTATAGGGGAATTGTGAGCGGATAACAATTCCCCATCTATGTACTGACAGCTAGCTCAGTCCTAGGTATAATGCTAGCTTAACTTTAAGAAGGAGATATACATATGACCATGATTACGGATTCACTGGCCGTCGTTTTACAACGTCGTGACTGGGA	TGTA
#284	TAATACGACTCACTATAGGGGAATTGTGAGCGGATAACAATTCCCCATCTAGGTTCTGACAGCTAGCTCAGTCCTAGGTATAATGCTAGCTTAACTTTAAGAAGGAGATATACATATGACCATGATTACGGATTCACTGGCCGTCGTTTTACAACGTCGTGACTGGGA	GGTT
#285	TAATACGACTCACTATAGGGGAATTGTGAGCGGATAACAATTCCCCATCTAAGTACTGACAGCTAGCTCAGTCCTAGGTATAATGCTAGCTTAACTTTAAGAAGGAGATATACATATGACCATGATTACGGATTCACTGGCCGTCGTTTTACAACGTCGTGACTGGGA	AGTA
#286	TAATACGACTCACTATAGGGGAATTGTGAGCGGATAACAATTCCCCATCTACGTACTGACAGCTAGCTCAGTCCTAGGTATAATGCTAGCTTAACTTTAAGAAGGAGATATACATATGACCATGATTACGGATTCACTGGCCGTCGTTTTACAACGTCGTGACTGGGA	CGTA
#287	TAATACGACTCACTATAGGGGAATTGTGAGCGGATAACAATTCCCCATCTACGTACTGACAGCTAGCTCAGTCCTAGGTATAATGCTAGCTTAACTTTAAGAAGGAGATATACATATGACCATGATTACGGATTCACTGGCCGTCGTTTTACAACGTCGTGACTGGGA	CGTA
#288	TAATACGACTCACTATAGGGGAATTGTGAGCGGATAACAATTCCCCATCTATGTCCTGACAGCTAGCTCAGTCCTAGGTATAATGCTAGCTTAACTTTAAGAAGGAGATATACATATGACCATGATTACGGATTCACTGGCCGTCGTTTTACAACGTCGTGACTGGGA	TGTC
#289	TAATACGACTCACTATAGGGGAATTGTGAGCGGATAACAATTCCCCATCTATGTTCTGACAGCTAGCTCAGTCCTAGGTATAATGCTAGCTTAACTTTAAGAAGGAGATATACATATGACCATGATTACGGATTCACTGGCCGTCGTTTTACAACGTCGTGACTGGGA	TGTT
#290	TAATACGACTCACTATAGGGGAATTGTGAGCGGATAACAATTCCCCATCTAGGTACTGACAGCTAGCTCAGTCCTAGGTATAATGCTAGCTTAACTTTAAGAAGGAGATATACATATGACCATGATTACGGATTCACTGGCCGTCGTTTTACAACGTCGTGACTGGGA	GGTA
#291	TAATACGACTCACTATAGGGGAATTGTGAGCGGATAACAATTCCCCATCTACGTTCTGACAGCTAGCTCAGTCCTAGGTATAATGCTAGCTTAACTTTAAGAAGGAGATATACATATGACCATGATTACGGATTCACTGGCCGTCGTTTTACAACGTCGTGACTGGGA	CGTT
#292	TAATACGACTCACTATAGGGGAATTGTGAGCGGATAACAATTCCCCATCTATGTCCTGACAGCTAGCTCAGTCCTAGGTATAATGCTAGCTTAACTTTAAGAAGGAGATATACATATGACCATGATTACGGATTCACTGGCCGTCGTTTTACAACGTCGTGACTGGGA	TGTC
#293	TAATACGACTCACTATAGGGGAATTGTGAGCGGATAACAATTCCCCATCTATGTCCTGACAGCTAGCTCAGTCCTAGGTATAATGCTAGCTTAACTTTAAGAAGGAGATATACATATGACCATGATTACGGATTCACTGGCCGTCGTTTTACAACGTCGTGACTGGGA	TGTC
#294	TAATACGACTCACTATAGGGGAATTGTGAGCGGATAACAATTCCCCATCTACGTCCTGACAGCTAGCTCAGTCCTAGGTATAATGCTAGCTTAACTTTAAGAAGGAGATATACATATGACCATGATTACGGATTCACTGGCCGTCGTTTTACAACGTCGTGACTGGGA	CGTC
#295	TAATACGACTCACTATAGGGGAATTGTGAGCGGATAACAATTCCCCATCTACGTCCTGACAGCTAGCTCAGTCCTAGGTATAATGCTAGCTTAACTTTAAGAAGGAGATATACATATGACCATGATTACGGATTCACTGGCCGTCGTTTTACAACGTCGTGACTGGGA	CGTC
#296	TAATACGACTCACTATAGGGGAATTGTGAGCGGATAACAATTCCCCATCTAAGTACTGACAGCTAGCTCAGTCCTAGGTATAATGCTAGCTTAACTTTAAGAAGGAGATATACATATGACCATGATTACGGATTCACTGGCCGTCGTTTTACAACGTCGTGACTGGGA	AGTA
#297	TAATACGACTCACTATAGGGGAATTGTGAGCGGATAACAATTCCCCATCTAAGTACTGACAGCTAGCTCAGTCCTAGGTATAATGCTAGCTTAACTTTAAGAAGGAGATATACATATGACCATGATTACGGATTCACTGGCCGTCGTTTTACAACGTCGTGACTGGGA	AGTA
#298	TAATACGACTCACTATAGGGGAATTGTGAGCGGATAACAATTCCCCATCTACGTACTGACAGCTAGCTCAGTCCTAGGTATAATGCTAGCTTAACTTTAAGAAGGAGATATACATATGACCATGATTACGGATTCACTGGCCGTCGTTTTACAACGTCGTGACTGGGA	CGTA
#299	TAATACGACTCACTATAGGGGAATTGTGAGCGGATAACAATTCCCCATCTAGGTCCTGACAGCTAGCTCAGTCCTAGGTATAATGCTAGCTTAACTTTAAGAAGGAGATATACATATGACCATGATTACGGATTCACTGGCCGTCGTTTTACAACGTCGTGACTGGGA	GGTC
#300	TAATACGACTCACTATAGGGGAATTGTGAGCGGATAACAATTCCCCATCTAAGTTCTGACAGCTAGCTCAGTCCTAGGTATAATGCTAGCTTAACTTTAAGAAGGAGATATACATATGACCATGATTACGGATTCACTGGCCGTCGTTTTACAACGTCGTGACTGGGA	AGTT
#301	TAATACGACTCACTATAGGGGAATTGTGAGCGGATAACAATTCCCCATCTATGTCCTGACAGCTAGCTCAGTCCTAGGTATAATGCTAGCTTAACTTTAAGAAGGAGATATACATATGACCATGATTACGGATTCACTGGCCGTCGTTTTACAACGTCGTGACTGGGA	TGTC
#302	TAATACGACTCACTATAGGGGAATTGTGAGCGGATAACAATTCCCCATCTACGTTCTGACAGCTAGCTCAGTCCTAGGTATAATGCTAGCTTAACTTTAAGAAGGAGATATACATATGACCATGATTACGGATTCACTGGCCGTCGTTTTACAACGTCGTGACTGGGA	CGTT
#303	TAATACGACTCACTATAGGGGAATTGTGAGCGGATAACAATTCCCCATCTAGGTTCTGACAGCTAGCTCAGTCCTAGGTATAATGCTAGCTTAACTTTAAGAAGGAGATATACATATGACCATGATTACGGATTCACTGGCCGTCGTTTTACAACGTCGTGACTGGGA	GGTT
#304	TAATACGACTCACTATAGGGGAATTGTGAGCGGATAACAATTCCCCATCTACGTACTGACAGCTAGCTCAGTCCTAGGTATAATGCTAGCTTAACTTTAAGAAGGAGATATACATATGACCATGATTACGGATTCACTGGCCGTCGTTTTACAACGTCGTGACTGGGA	CGTA
#305	TAATACGACTCACTATAGGGGAATTGTGAGCGGATAACAATTCCCCATCTACGTACTGACAGCTAGCTCAGTCCTAGGTATAATGCTAGCTTAACTTTAAGAAGGAGATATACATATGACCATGATTACGGATTCACTGGCCGTCGTTTTACAACGTCGTGACTGGGA	CGTA
#306	TAATACGACTCACTATAGGGGAATTGTGAGCGGATAACAATTCCCCATCTACGTACTGACAGCTAGCTCAGTCCTAGGTATAATGCTAGCTTAACTTTAAGAAGGAGATATACATATGACCATGATTACGGATTCACTGGCCGTCGTTTTACAACGTCGTGACTGGGA	CGTA
#307	TAATACGACTCACTATAGGGGAATTGTGAGCGGATAACAATTCCCCATCTAGGTACTGACAGCTAGCTCAGTCCTAGGTATAATGCTAGCTTAACTTTAAGAAGGAGATATACATATGACCATGATTACGGATTCACTGGCCGTCGTTTTACAACGTCGTGACTGGGA	GGTA
#308	TAATACGACTCACTATAGGGGAATTGTGAGCGGATAACAATTCCCCATCTACGTACTGACAGCTAGCTCAGTCCTAGGTATAATGCTAGCTTAACTTTAAGAAGGAGATATACATATGACCATGATTACGGATTCACTGGCCGTCGTTTTACAACGTCGTGACTGGGA	CGTA
#309	TAATACGACTCACTATAGGGGAATTGTGAGCGGATAACAATTCCCCATCTAAGTCCTGACAGCTAGCTCAGTCCTAGGTATAATGCTAGCTTAACTTTAAGAAGGAGATATACATATGACCATGATTACGGATTCACTGGCCGTCGTTTTACAACGTCGTGACTGGGA	AGTC
#310	TAATACGACTCACTATAGGGGAATTGTGAGCGGATAACAATTCCCCATCTATGTACTGACAGCTAGCTCAGTCCTAGGTATAATGCTAGCTTAACTTTAAGAAGGAGATATACATATGACCATGATTACGGATTCACTGGCCGTCGTTTTACAACGTCGTGACTGGGA	TGTA
#311	TAATACGACTCACTATAGGGGAATTGTGAGCGGATAACAATTCCCCATCTACGTACTGACAGCTAGCTCAGTCCTAGGTATAATGCTAGCTTAACTTTAAGAAGGAGATATACATATGACCATGATTACGGATTCACTGGCCGTCGTTTTACAACGTCGTGACTGGGA	CGTA
#312	TAATACGACTCACTATAGGGGAATTGTGAGCGGATAACAATTCCCCATCTACGTTCTGACAGCTAGCTCAGTCCTAGGTATAATGCTAGCTTAACTTTAAGAAGGAGATATACATATGACCATGATTACGGATTCACTGGCCGTCGTTTTACAACGTCGTGACTGGGA	CGTT
#313	TAATACGACTCACTATAGGGGAATTGTGAGCGGATAACAATTCCCCATCTACGTTCTGACAGCTAGCTCAGTCCTAGGTATAATGCTAGCTTAACTTTAAGAAGGAGATATACATATGACCATGATTACGGATTCACTGGCCGTCGTTTTACAACGTCGTGACTGGGA	CGTT
#314	TAATACGACTCACTATAGGGGAATTGTGAGCGGATAACAATTCCCCATCTAGGTTCTGACAGCTAGCTCAGTCCTAGGTATAATGCTAGCTTAACTTTAAGAAGGAGATATACATATGACCATGATTACGGATTCACTGGCCGTCGTTTTACAACGTCGTGACTGGGA	GGTT
#315	TAATACGACTCACTATAGGGGAATTGTGAGCGGATAACAATTCCCCATCTAGGTCCTGACAGCTAGCTCAGTCCTAGGTATAATGCTAGCTTAACTTTAAGAAGGAGATATACATATGACCATGATTACGGATTCACTGGCCGTCGTTTTACAACGTCGTGACTGGGA	GGTC
#316	TAATACGACTCACTATAGGGGAATTGTGAGCGGATAACAATTCCCCATCTATGTCCTGACAGCTAGCTCAGTCCTAGGTATAATGCTAGCTTAACTTTAAGAAGGAGATATACATATGACCATGATTACGGATTCACTGGCCGTCGTTTTACAACGTCGTGACTGGGA	TGTC
#317	TAATACGACTCACTATAGGGGAATTGTGAGCGGATAACAATTCCCCATCTAGGTTCTGACAGCTAGCTCAGTCCTAGGTATAATGCTAGCTTAACTTTAAGAAGGAGATATACATATGACCATGATTACGGATTCACTGGCCGTCGTTTTACAACGTCGTGACTGGGA	GGTT
#318	TAATACGACTCACTATAGGGGAATTGTGAGCGGATAACAATTCCCCATCTAGGTTCTGACAGCTAGCTCAGTCCTAGGTATAATGCTAGCTTAACTTTAAGAAGGAGATATACATATGACCATGATTACGGATTCACTGGCCGTCGTTTTACAACGTCGTGACTGGGA	GGTT
#319	TAATACGACTCACTATAGGGGAATTGTGAGCGGATAACAATTCCCCATCTATGTCCTGACAGCTAGCTCAGTCCTAGGTATAATGCTAGCTTAACTTTAAGAAGGAGATATACATATGACCATGATTACGGATTCACTGGCCGTCGTTTTACAACGTCGTGACTGGGA	TGTC
#320	TAATACGACTCACTATAGGGGAATTGTGAGCGGATAACAATTCCCCATCTAGGTTCTGACAGCTAGCTCAGTCCTAGGTATAATGCTAGCTTAACTTTAAGAAGGAGATATACATATGACCATGATTACGGATTCACTGGCCGTCGTTTTACAACGTCGTGACTGGGA	GGTT
#321	TAATACGACTCACTATAGGGGAATTGTGAGCGGATAACAATTCCCCATCTAAGTTCTGACAGCTAGCTCAGTCCTAGGTATAATGCTAGCTTAACTTTAAGAAGGAGATATACATATGACCATGATTACGGATTCACTGGCCGTCGTTTTACAACGTCGTGACTGGGA	AGTT
#322	TAATACGACTCACTATAGGGGAATTGTGAGCGGATAACAATTCCCCATCTATGTCCTGACAGCTAGCTCAGTCCTAGGTATAATGCTAGCTTAACTTTAAGAAGGAGATATACATATGACCATGATTACGGATTCACTGGCCGTCGTTTTACAACGTCGTGACTGGGA	TGTC
#323	TAATACGACTCACTATAGGGGAATTGTGAGCGGATAACAATTCCCCATCTACGTACTGACAGCTAGCTCAGTCCTAGGTATAATGCTAGCTTAACTTTAAGAAGGAGATATACATATGACCATGATTACGGATTCACTGGCCGTCGTTTTACAACGTCGTGACTGGGA	CGTA
#324	TAATACGACTCACTATAGGGGAATTGTGAGCGGATAACAATTCCCCATCTAAGTTCTGACAGCTAGCTCAGTCCTAGGTATAATGCTAGCTTAACTTTAAGAAGGAGATATACATATGACCATGATTACGGATTCACTGGCCGTCGTTTTACAACGTCGTGACTGGGA	AGTT
#325	TAATACGACTCACTATAGGGGAATTGTGAGCGGATAACAATTCCCCATCTAGGTCCTGACAGCTAGCTCAGTCCTAGGTATAATGCTAGCTTAACTTTAAGAAGGAGATATACATATGACCATGATTACGGATTCACTGGCCGTCGTTTTACAACGTCGTGACTGGGA	GGTC
#326	TAATACGACTCACTATAGGGGAATTGTGAGCGGATAACAATTCCCCATCTATGTCCTGACAGCTAGCTCAGTCCTAGGTATAATGCTAGCTTAACTTTAAGAAGGAGATATACATATGACCATGATTACGGATTCACTGGCCGTCGTTTTACAACGTCGTGACTGGGA	TGTC
#327	TAATACGACTCACTATAGGGGAATTGTGAGCGGATAACAATTCCCCATCTACGTCCTGACAGCTAGCTCAGTCCTAGGTATAATGCTAGCTTAACTTTAAGAAGGAGATATACATATGACCATGATTACGGATTCACTGGCCGTCGTTTTACAACGTCGTGACTGGGA	CGTC
#328	TAATACGACTCACTATAGGGGAATTGTGAGCGGATAACAATTCCCCATCTAAGTTCTGACAGCTAGCTCAGTCCTAGGTATAATGCTAGCTTAACTTTAAGAAGGAGATATACATATGACCATGATTACGGATTCACTGGCCGTCGTTTTACAACGTCGTGACTGGGA	AGTT
#329	TAATACGACTCACTATAGGGGAATTGTGAGCGGATAACAATTCCCCATCTAGGTTCTGACAGCTAGCTCAGTCCTAGGTATAATGCTAGCTTAACTTTAAGAAGGAGATATACATATGACCATGATTACGGATTCACTGGCCGTCGTTTTACAACGTCGTGACTGGGA	GGTT
